# Supplementary material for: Assessing the reliability of automatic sentiment analysis tools on rating the sentiment of reviews of NHS dental practices in England
Source: PLoS One. 2021 Dec 15;16(12):e0259797. doi: 10.1371/journal.pone.0259797 (PMC8673612; doi:10.1371/journal.pone.0259797)
Supplement: S1 File — (XLSX) [file pone.0259797.s001.xlsx]

## Sheet: Sheet1
Text ID	Regional Office	Region Code	Region (LO) Code	CCG code	CCG name	Rating	Sentiment	Positive	Negative	Neutral	Mixed
corpus1	NHS England London	Y56	Q71	08K	NHS Lambeth CCG	5	POSITIVE	0.987423	0.000206416	0.0123695	1.33261e-06
corpus2	NHS England London	Y56	Q71	08K	NHS Lambeth CCG	5	POSITIVE	0.997052	6.15075e-05	0.00288514	1.56534e-06
corpus3	NHS England London	Y56	Q71	08K	NHS Lambeth CCG	5	POSITIVE	0.979077	0.000436912	0.0204827	3.47307e-06
corpus4	NHS England London	Y56	Q71	08K	NHS Lambeth CCG	5	POSITIVE	0.998146	9.62112e-05	0.00175721	8.8657e-07
corpus5	NHS England London	Y56	Q71	08K	NHS Lambeth CCG	5	POSITIVE	0.98394	0.00010311	0.0159536	3.34009e-06
corpus6	NHS England London	Y56	Q71	07Q	NHS Bromley CCG	5	POSITIVE	0.983522	9.52031e-05	0.0163795	2.77413e-06
corpus7	NHS England London	Y56	Q71	07Q	NHS Bromley CCG	5	POSITIVE	0.998484	2.11762e-05	0.00149317	1.27994e-06
corpus8	NHS England West Midlands	Y60	Q77	05A	NHS Coventry and Rugby CCG	1	NEGATIVE	0.110013	0.82194	0.0679993	4.73576e-05
corpus9	NHS England West Midlands	Y60	Q77	05A	NHS Coventry and Rugby CCG	1	NEGATIVE	0.00991053	0.982997	0.00701122	8.12454e-05
corpus10	NHS England South West North	Y58	Q86	11M	NHS Gloucestershire CCG	5	POSITIVE	0.987287	0.000197818	0.0125104	4.54907e-06
corpus11	NHS England South West North	Y58	Q86	11M	NHS Gloucestershire CCG	1	NEGATIVE	0.386379	0.58911	0.00241198	0.0220996
corpus12	NHS England South West North	Y58	Q86	11M	NHS Gloucestershire CCG	1	NEGATIVE	0.000458297	0.997665	0.0018765	5.8705e-07
corpus13	NHS England South West North	Y58	Q86	11M	NHS Gloucestershire CCG	5	POSITIVE	0.996144	0.00133112	0.00251758	7.48284e-06
corpus14	NHS England South West North	Y58	Q86	11M	NHS Gloucestershire CCG	5	POSITIVE	0.972509	0.000752784	0.0267332	4.91452e-06
corpus15	NHS England South West North	Y58	Q86	11M	NHS Gloucestershire CCG	5	POSITIVE	0.995557	8.91868e-05	0.00435123	2.78253e-06
corpus16	NHS England South West North	Y58	Q86	11M	NHS Gloucestershire CCG	5	POSITIVE	0.982107	0.00596436	0.0118625	6.58048e-05
corpus17	NHS England South West North	Y58	Q86	11M	NHS Gloucestershire CCG	5	POSITIVE	0.647824	0.255799	0.0957741	0.000602459
corpus18	NHS England South West North	Y58	Q86	11M	NHS Gloucestershire CCG	5	POSITIVE	0.955298	0.00446334	0.0402343	4.92928e-06
corpus19	NHS England South West North	Y58	Q86	11M	NHS Gloucestershire CCG	5	POSITIVE	0.999536	1.65878e-05	0.000446793	8.95826e-07
corpus20	NHS England West Midlands	Y60	Q77	05T	NHS South Worcestershire CCG	5	POSITIVE	0.959321	0.000348367	0.0403184	1.19504e-05
corpus21	NHS England West Midlands	Y60	Q77	05T	NHS South Worcestershire CCG	5	MIXED	0.0328078	0.000452806	4.53573e-05	0.966694
corpus22	NHS England West Midlands	Y60	Q77	05L	NHS Sandwell and West Birmingham CCG	5	POSITIVE	0.989554	0.000119691	0.010325	1.57201e-06
corpus23	NHS England West Midlands	Y60	Q77	05L	NHS Sandwell and West Birmingham CCG	5	POSITIVE	0.977202	0.000181258	0.0226129	3.85757e-06
corpus24	NHS England West Midlands	Y60	Q77	05L	NHS Sandwell and West Birmingham CCG	5	POSITIVE	0.5747	0.00114313	0.424151	6.06026e-06
corpus25	NHS England West Midlands	Y60	Q77	05L	NHS Sandwell and West Birmingham CCG	5	POSITIVE	0.998767	4.75467e-05	0.00118453	9.32309e-07
corpus26	NHS England West Midlands	Y60	Q77	05L	NHS Sandwell and West Birmingham CCG	5	POSITIVE	0.66993	0.00506198	0.324988	1.92544e-05
corpus27	NHS England West Midlands	Y60	Q77	05L	NHS Sandwell and West Birmingham CCG	5	POSITIVE	0.661364	0.000852251	0.337773	1.08146e-05
corpus28	NHS England West Midlands	Y60	Q77	05L	NHS Sandwell and West Birmingham CCG	5	POSITIVE	0.999266	6.91349e-05	0.000662839	2.34835e-06
corpus29	NHS England West Midlands	Y60	Q77	05L	NHS Sandwell and West Birmingham CCG	1	POSITIVE	0.9429	0.00125402	0.0558287	1.73213e-05
corpus30	NHS England West Midlands	Y60	Q77	05L	NHS Sandwell and West Birmingham CCG	5	POSITIVE	0.956073	0.000229475	0.0436921	5.79178e-06
corpus31	NHS England West Midlands	Y60	Q77	05L	NHS Sandwell and West Birmingham CCG	5	POSITIVE	0.97631	0.000207244	0.0234756	6.79635e-06
corpus32	NHS England Cumbria & North East	Y63	Q74	01H	NHS Cumbria CCG	5	POSITIVE	0.996078	0.0020754	0.000673386	0.00117336
corpus33	NHS England Yorkshire & Humber	Y63	Q72	02W	NHS Bradford City CCG	5	POSITIVE	0.997844	0.000236174	0.00190312	1.63221e-05
corpus34	NHS England Yorkshire & Humber	Y63	Q72	03L	NHS Rotherham CCG	5	POSITIVE	0.841496	0.00110499	0.157369	2.97247e-05
corpus35	NHS England Yorkshire & Humber	Y63	Q72	03L	NHS Rotherham CCG	1	NEGATIVE	0.00750531	0.980043	0.0124377	1.42535e-05
corpus36	NHS England Yorkshire & Humber	Y63	Q72	03L	NHS Rotherham CCG	5	POSITIVE	0.986478	9.80251e-05	0.0134215	2.22824e-06
corpus37	NHS England Yorkshire & Humber	Y63	Q72	03L	NHS Rotherham CCG	5	POSITIVE	0.686992	0.00321861	0.309787	2.6229e-06
corpus38	NHS England Yorkshire & Humber	Y63	Q72	03L	NHS Rotherham CCG	5	POSITIVE	0.998133	7.06323e-05	0.00179348	2.55606e-06
corpus39	NHS England Yorkshire & Humber	Y63	Q72	03L	NHS Rotherham CCG	5	POSITIVE	0.991064	9.9941e-05	0.00883371	1.92669e-06
corpus40	NHS England Yorkshire & Humber	Y63	Q72	03L	NHS Rotherham CCG	5	POSITIVE	0.999243	5.7968e-05	0.000698114	7.69518e-07
corpus41	NHS England Yorkshire & Humber	Y63	Q72	03L	NHS Rotherham CCG	5	POSITIVE	0.98335	0.000127007	0.016522	8.96592e-07
corpus42	NHS England Yorkshire & Humber	Y63	Q72	03L	NHS Rotherham CCG	5	POSITIVE	0.839977	0.000422998	0.159592	8.62514e-06
corpus43	NHS England Yorkshire & Humber	Y63	Q72	03L	NHS Rotherham CCG	5	POSITIVE	0.970118	0.000178627	0.0297013	1.6423e-06
corpus44	NHS England Yorkshire & Humber	Y63	Q72	03L	NHS Rotherham CCG	5	POSITIVE	0.973788	0.000489743	0.0257138	8.63931e-06
corpus45	NHS England Yorkshire & Humber	Y63	Q72	03L	NHS Rotherham CCG	4	POSITIVE	0.87095	0.000250385	0.128787	1.20014e-05
corpus46	NHS England Yorkshire & Humber	Y63	Q72	03L	NHS Rotherham CCG	5	POSITIVE	0.996798	0.0001028	0.00309632	2.83544e-06
corpus47	NHS England Yorkshire & Humber	Y63	Q72	03L	NHS Rotherham CCG	5	POSITIVE	0.878829	0.00017928	0.120983	9.27621e-06
corpus48	NHS England Yorkshire & Humber	Y63	Q72	03L	NHS Rotherham CCG	5	POSITIVE	0.975753	0.000178963	0.0240535	1.41692e-05
corpus49	NHS England Yorkshire & Humber	Y63	Q72	03L	NHS Rotherham CCG	5	POSITIVE	0.992086	0.000160294	0.00775101	2.99936e-06
corpus50	NHS England Yorkshire & Humber	Y63	Q72	03L	NHS Rotherham CCG	4	NEUTRAL	0.104567	0.114186	0.781182	6.4813e-05
corpus51	NHS England Yorkshire & Humber	Y63	Q72	03L	NHS Rotherham CCG	5	POSITIVE	0.968599	0.000661313	0.0307377	1.58984e-06
corpus52	NHS England London	Y56	Q71	08V	NHS Tower Hamlets CCG	1	NEUTRAL	0.130833	0.308237	0.559007	0.00192312
corpus53	NHS England London	Y56	Q71	08V	NHS Tower Hamlets CCG	2	NEGATIVE	0.036576	0.861661	0.10172	4.26058e-05
corpus54	NHS England East	Y61	Q79	07J	NHS West Norfolk CCG	1	NEGATIVE	0.000410223	0.999042	0.0005468	1.2417e-06
corpus55	NHS England East	Y61	Q79	07J	NHS West Norfolk CCG	5	POSITIVE	0.969465	0.0118167	0.0187048	1.39447e-05
corpus56	NHS England East	Y61	Q79	07J	NHS West Norfolk CCG	5	POSITIVE	0.579627	0.00146667	0.4189	6.68449e-06
corpus57	NHS England East	Y61	Q79	07J	NHS West Norfolk CCG	5	POSITIVE	0.568903	0.000659132	0.43042	1.75427e-05
corpus58	NHS England East	Y61	Q79	07J	NHS West Norfolk CCG	5	POSITIVE	0.999188	9.95044e-05	0.000711252	1.15503e-06
corpus59	NHS England East	Y61	Q79	07J	NHS West Norfolk CCG	5	POSITIVE	0.969264	0.000172098	0.0305615	2.17955e-06
corpus60	NHS England East	Y61	Q79	07J	NHS West Norfolk CCG	5	POSITIVE	0.917332	0.00148115	0.081183	3.90057e-06
corpus61	NHS England London	Y56	Q71	08K	NHS Lambeth CCG	2	NEGATIVE	0.00330107	0.986001	0.0106895	8.72134e-06
corpus62	NHS England London	Y56	Q71	08K	NHS Lambeth CCG	2	NEGATIVE	0.204484	0.499436	0.296015	6.49271e-05
corpus63	NHS England London	Y56	Q71	08K	NHS Lambeth CCG	5	POSITIVE	0.991323	0.00113576	0.00753938	1.7381e-06
corpus64	NHS England London	Y56	Q71	08K	NHS Lambeth CCG	5	POSITIVE	0.999093	0.000103498	0.000802979	9.1511e-07
corpus65	NHS England London	Y56	Q71	08K	NHS Lambeth CCG	5	POSITIVE	0.990246	0.00363259	0.00610504	1.62282e-05
corpus66	NHS England West Midlands	Y60	Q77	15E	NHS Birmingham and Solihull CCG	5	POSITIVE	0.998071	3.17912e-05	0.00189517	1.63038e-06
corpus67	NHS England West Midlands	Y60	Q77	15E	NHS Birmingham and Solihull CCG	5	POSITIVE	0.986046	0.000368674	0.0135786	6.87231e-06
corpus68	NHS England West Midlands	Y60	Q77	15E	NHS Birmingham and Solihull CCG	5	POSITIVE	0.999207	8.44926e-05	0.000703523	4.64519e-06
corpus69	NHS England West Midlands	Y60	Q77	15E	NHS Birmingham and Solihull CCG	5	POSITIVE	0.994136	0.00348028	0.0023263	5.7041e-05
corpus70	NHS England West Midlands	Y60	Q77	15E	NHS Birmingham and Solihull CCG	5	POSITIVE	0.998714	7.24358e-05	0.00120941	4.17269e-06
corpus71	NHS England West Midlands	Y60	Q77	15E	NHS Birmingham and Solihull CCG	5	POSITIVE	0.99677	4.52017e-05	0.00318166	3.52772e-06
corpus72	NHS England West Midlands	Y60	Q77	15E	NHS Birmingham and Solihull CCG	5	POSITIVE	0.997874	0.0001107	0.00201357	1.1353e-06
corpus73	NHS England West Midlands	Y60	Q77	15E	NHS Birmingham and Solihull CCG	5	POSITIVE	0.976369	0.0109748	0.00801182	0.00464469
corpus74	NHS England West Midlands	Y60	Q77	15E	NHS Birmingham and Solihull CCG	5	POSITIVE	0.998736	4.68105e-05	0.00121463	2.52717e-06
corpus75	NHS England West Midlands	Y60	Q77	15E	NHS Birmingham and Solihull CCG	5	POSITIVE	0.998875	2.09395e-05	0.00110332	9.03408e-07
corpus76	NHS England East	Y61	Q79	06L	NHS Ipswich and East Suffolk CCG	4	POSITIVE	0.862512	0.0226265	0.114481	0.000380242
corpus77	NHS England East	Y61	Q79	06L	NHS Ipswich and East Suffolk CCG	5	POSITIVE	0.991083	0.000150342	0.0087635	2.75212e-06
corpus78	NHS England East	Y61	Q79	06L	NHS Ipswich and East Suffolk CCG	1	NEGATIVE	0.101884	0.682169	0.21456	0.00138693
corpus79	NHS England East	Y61	Q79	06L	NHS Ipswich and East Suffolk CCG	5	POSITIVE	0.988979	0.00194637	0.00905809	1.60419e-05
corpus80	NHS England East	Y61	Q79	06L	NHS Ipswich and East Suffolk CCG	5	POSITIVE	0.9888	0.000850169	0.0103465	3.73572e-06
corpus81	NHS England East	Y61	Q79	06L	NHS Ipswich and East Suffolk CCG	5	POSITIVE	0.997907	1.69669e-05	0.00207504	9.77357e-07
corpus82	NHS England East	Y61	Q79	06L	NHS Ipswich and East Suffolk CCG	5	POSITIVE	0.998483	6.85828e-05	0.00144735	6.77632e-07
corpus83	NHS England London	Y56	Q71	08M	NHS Newham CCG	5	POSITIVE	0.998155	4.01844e-05	0.00180302	1.36469e-06
corpus84	NHS England London	Y56	Q71	08M	NHS Newham CCG	1	NEGATIVE	0.0657439	0.914689	0.0195496	1.7977e-05
corpus85	NHS England East	Y61	Q79	06H	NHS Cambridgeshire and Peterborough CCG	1	NEUTRAL	0.0319205	0.0107826	0.957244	5.31682e-05
corpus86	NHS England East	Y61	Q79	06H	NHS Cambridgeshire and Peterborough CCG	4	POSITIVE	0.995755	0.000183097	0.00406076	7.90586e-07
corpus87	NHS England Hampshire, Isle Of Wight & Thames Valley	Y59	Q87	10C	NHS Surrey Heath CCG	4	POSITIVE	0.947963	0.00211921	0.043769	0.00614834
corpus88	NHS England Hampshire, Isle Of Wight & Thames Valley	Y59	Q87	10C	NHS Surrey Heath CCG	1	POSITIVE	0.626368	0.349809	0.023772	5.13965e-05
corpus89	NHS England Hampshire, Isle Of Wight & Thames Valley	Y59	Q87	10C	NHS Surrey Heath CCG	1	NEGATIVE	0.00175763	0.957393	0.0408406	8.53466e-06
corpus90	NHS England Hampshire, Isle Of Wight & Thames Valley	Y59	Q87	10C	NHS Surrey Heath CCG	5	POSITIVE	0.939763	0.000410353	0.0598215	5.10847e-06
corpus91	NHS England Hampshire, Isle Of Wight & Thames Valley	Y59	Q87	10C	NHS Surrey Heath CCG	5	POSITIVE	0.855406	0.000234721	0.14435	9.57213e-06
corpus92	NHS England London	Y56	Q71	08M	NHS Newham CCG	5	POSITIVE	0.992523	0.000252202	0.00722427	7.04541e-07
corpus93	NHS England London	Y56	Q71	08M	NHS Newham CCG	1	NEGATIVE	0.00102922	0.766562	0.232398	1.02643e-05
corpus94	NHS England South West South	Y58	Q85	11N	NHS Kernow CCG	5	POSITIVE	0.9153	0.000331057	0.0843521	1.67275e-05
corpus95	NHS England South West South	Y58	Q85	11N	NHS Kernow CCG	5	POSITIVE	0.991875	0.00122406	0.00689878	2.13487e-06
corpus96	NHS England East	Y61	Q79	06H	NHS Cambridgeshire and Peterborough CCG	5	POSITIVE	0.984221	0.00260922	0.0129559	0.000213476
corpus97	NHS England Greater Manchester	Y62	Q83	14L	NHS Manchester CCG	5	POSITIVE	0.970728	0.00019841	0.0290719	2.14144e-06
corpus98	NHS England London	Y56	Q71	09A	NHS Central London (Westminster) CCG	5	POSITIVE	0.983142	0.000844604	0.0160071	5.80698e-06
corpus99	NHS England London	Y56	Q71	09A	NHS Central London (Westminster) CCG	5	POSITIVE	0.992614	0.000141206	0.00724166	3.59239e-06
corpus100	NHS England London	Y56	Q71	09A	NHS Central London (Westminster) CCG	5	POSITIVE	0.947282	0.00241674	0.0502952	6.55862e-06
corpus101	NHS England London	Y56	Q71	09A	NHS Central London (Westminster) CCG	5	POSITIVE	0.510082	0.221088	0.268818	1.12197e-05
corpus102	NHS England London	Y56	Q71	09A	NHS Central London (Westminster) CCG	1	NEGATIVE	0.00270129	0.864049	0.133221	2.81559e-05
corpus103	NHS England London	Y56	Q71	09A	NHS Central London (Westminster) CCG	5	POSITIVE	0.968788	0.000699091	0.0305112	1.45421e-06
corpus104	NHS England London	Y56	Q71	09A	NHS Central London (Westminster) CCG	5	POSITIVE	0.988997	0.00051677	0.0104829	2.87446e-06
corpus105	NHS England London	Y56	Q71	09A	NHS Central London (Westminster) CCG	5	POSITIVE	0.988746	0.000188173	0.0110648	1.47813e-06
corpus106	NHS England London	Y56	Q71	09A	NHS Central London (Westminster) CCG	1	NEGATIVE	0.00320349	0.991679	0.00511024	7.75615e-06
corpus107	NHS England London	Y56	Q71	09A	NHS Central London (Westminster) CCG	5	POSITIVE	0.992009	0.000654507	0.0073289	7.20955e-06
corpus108	NHS England Greater Manchester	Y62	Q83	14L	NHS Manchester CCG	5	POSITIVE	0.84058	0.151222	0.00682247	0.00137547
corpus109	NHS England Greater Manchester	Y62	Q83	14L	NHS Manchester CCG	5	POSITIVE	0.991228	0.00205347	0.00671113	7.13598e-06
corpus110	NHS England Greater Manchester	Y62	Q83	14L	NHS Manchester CCG	5	POSITIVE	0.997629	0.000432421	0.00193741	1.28027e-06
corpus111	NHS England Greater Manchester	Y62	Q83	14L	NHS Manchester CCG	5	POSITIVE	0.919642	0.0309127	0.0494407	4.95589e-06
corpus112	NHS England Greater Manchester	Y62	Q83	14L	NHS Manchester CCG	5	POSITIVE	0.98205	0.00202282	0.0159245	3.14054e-06
corpus113	NHS England Greater Manchester	Y62	Q83	14L	NHS Manchester CCG	5	POSITIVE	0.808668	0.0147109	0.176613	8.62138e-06
corpus114	NHS England Greater Manchester	Y62	Q83	14L	NHS Manchester CCG	5	POSITIVE	0.997308	8.11771e-05	0.00260743	2.82884e-06
corpus115	NHS England Greater Manchester	Y62	Q83	14L	NHS Manchester CCG	5	POSITIVE	0.991564	0.000431197	0.007989	1.58142e-05
corpus116	NHS England Greater Manchester	Y62	Q83	14L	NHS Manchester CCG	1	POSITIVE	0.532999	0.405071	0.0618775	5.17451e-05
corpus117	NHS England Cheshire & Merseyside	Y62	Q75	02F	NHS West Cheshire CCG	5	POSITIVE	0.999345	1.63272e-05	0.00063748	9.19408e-07
corpus118	NHS England Greater Manchester	Y62	Q83	00Y	NHS Oldham CCG	5	POSITIVE	0.997691	3.01813e-05	0.00227773	1.32504e-06
corpus119	NHS England Hampshire, Isle Of Wight & Thames Valley	Y59	Q87	14Y	NHS Buckinghamshire CCG	5	POSITIVE	0.999479	3.23007e-05	0.000487098	1.40657e-06
corpus120	NHS England Hampshire, Isle Of Wight & Thames Valley	Y59	Q87	14Y	NHS Buckinghamshire CCG	1	NEGATIVE	0.0825203	0.90338	0.0136771	0.000423034
corpus121	NHS England Hampshire, Isle Of Wight & Thames Valley	Y59	Q87	14Y	NHS Buckinghamshire CCG	1	NEGATIVE	0.0545853	0.907847	0.037539	2.91558e-05
corpus122	NHS England Hampshire, Isle Of Wight & Thames Valley	Y59	Q87	14Y	NHS Buckinghamshire CCG	5	POSITIVE	0.764606	0.000475405	0.234913	4.91543e-06
corpus123	NHS England Hampshire, Isle Of Wight & Thames Valley	Y59	Q87	14Y	NHS Buckinghamshire CCG	1	NEGATIVE	0.00243657	0.990315	0.00722565	2.26413e-05
corpus124	NHS England Hampshire, Isle Of Wight & Thames Valley	Y59	Q87	14Y	NHS Buckinghamshire CCG	5	POSITIVE	0.998327	0.000361883	0.00130295	8.08631e-06
corpus125	NHS England Yorkshire & Humber	Y63	Q72	03N	NHS Sheffield CCG	5	POSITIVE	0.999204	0.000120533	0.000666773	8.2889e-06
corpus126	NHS England Yorkshire & Humber	Y63	Q72	03N	NHS Sheffield CCG	5	POSITIVE	0.943565	0.000442919	0.0559891	2.86694e-06
corpus127	NHS England Yorkshire & Humber	Y63	Q72	03N	NHS Sheffield CCG	5	POSITIVE	0.991774	0.00011953	0.00810547	8.28025e-07
corpus128	NHS England Yorkshire & Humber	Y63	Q72	03N	NHS Sheffield CCG	5	NEUTRAL	0.342637	0.00130447	0.656052	6.38071e-06
corpus129	NHS England Yorkshire & Humber	Y63	Q72	03N	NHS Sheffield CCG	5	POSITIVE	0.909042	0.00651067	0.0844089	3.80439e-05
corpus130	NHS England Yorkshire & Humber	Y63	Q72	03N	NHS Sheffield CCG	2	NEUTRAL	0.309829	0.0931675	0.596945	5.80569e-05
corpus131	NHS England Yorkshire & Humber	Y63	Q72	03N	NHS Sheffield CCG	5	POSITIVE	0.98997	0.00061872	0.00940834	2.67012e-06
corpus132	NHS England Yorkshire & Humber	Y63	Q72	03N	NHS Sheffield CCG	4	NEUTRAL	0.0919987	0.429278	0.474502	0.00422061
corpus133	NHS England Yorkshire & Humber	Y63	Q72	03N	NHS Sheffield CCG	5	NEUTRAL	0.46869	0.000817041	0.530486	7.02378e-06
corpus134	NHS England Yorkshire & Humber	Y63	Q72	03N	NHS Sheffield CCG	5	POSITIVE	0.889117	0.00203643	0.108826	2.09122e-05
corpus135	NHS England Cheshire & Merseyside	Y62	Q75	02F	NHS West Cheshire CCG	1	NEGATIVE	0.00860039	0.986683	0.00471369	2.66533e-06
corpus136	NHS England South West North	Y58	Q86	11M	NHS Gloucestershire CCG	1	NEUTRAL	0.0580646	0.101149	0.840768	1.77309e-05
corpus137	NHS England London	Y56	Q71	08C	NHS Hammersmith and Fulham CCG	5	POSITIVE	0.986236	0.000339119	0.0134223	2.67518e-06
corpus138	NHS England London	Y56	Q71	08C	NHS Hammersmith and Fulham CCG	5	POSITIVE	0.992841	0.000108248	0.00704898	1.44515e-06
corpus139	NHS England London	Y56	Q71	08C	NHS Hammersmith and Fulham CCG	5	POSITIVE	0.948936	0.000212383	0.0508487	2.96584e-06
corpus140	NHS England London	Y56	Q71	08C	NHS Hammersmith and Fulham CCG	5	POSITIVE	0.924603	0.000331678	0.0750622	3.05479e-06
corpus141	NHS England London	Y56	Q71	08C	NHS Hammersmith and Fulham CCG	5	POSITIVE	0.996899	2.5485e-05	0.00307438	6.98754e-07
corpus142	NHS England London	Y56	Q71	08C	NHS Hammersmith and Fulham CCG	5	POSITIVE	0.889786	0.000499568	0.109712	2.72763e-06
corpus143	NHS England London	Y56	Q71	08C	NHS Hammersmith and Fulham CCG	5	POSITIVE	0.940909	0.00079994	0.0582891	1.92227e-06
corpus144	NHS England London	Y56	Q71	08C	NHS Hammersmith and Fulham CCG	1	POSITIVE	0.852038	0.109114	0.0388368	1.17482e-05
corpus145	NHS England London	Y56	Q71	08C	NHS Hammersmith and Fulham CCG	1	NEGATIVE	0.00199521	0.992323	0.00568048	1.56736e-06
corpus146	NHS England Cheshire & Merseyside	Y62	Q75	02D	NHS Vale Royal CCG	5	POSITIVE	0.978079	0.00104373	0.0208739	3.366e-06
corpus147	NHS England Cheshire & Merseyside	Y62	Q75	02D	NHS Vale Royal CCG	5	POSITIVE	0.968217	0.000197795	0.031583	2.36863e-06
corpus148	NHS England Cheshire & Merseyside	Y62	Q75	02D	NHS Vale Royal CCG	5	POSITIVE	0.995329	0.000146744	0.00445536	6.90081e-05
corpus149	NHS England Cheshire & Merseyside	Y62	Q75	02D	NHS Vale Royal CCG	5	POSITIVE	0.993019	7.36546e-05	0.00690601	1.33232e-06
corpus150	NHS England Cheshire & Merseyside	Y62	Q75	02D	NHS Vale Royal CCG	1	POSITIVE	0.994146	7.10913e-05	0.00578157	1.48984e-06
corpus151	NHS England Cheshire & Merseyside	Y62	Q75	02D	NHS Vale Royal CCG	5	POSITIVE	0.94999	0.00534296	0.0446603	6.72647e-06
corpus152	NHS England West Midlands	Y60	Q77	05T	NHS South Worcestershire CCG	1	NEGATIVE	0.0195989	0.969439	0.0109152	4.65129e-05
corpus153	NHS England West Midlands	Y60	Q77	05T	NHS South Worcestershire CCG	1	NEGATIVE	0.0500988	0.887564	0.061452	0.000884946
corpus154	NHS England Yorkshire & Humber	Y63	Q72	02T	NHS Calderdale CCG	1	NEGATIVE	0.000646325	0.935201	0.0641435	9.43094e-06
corpus155	NHS England Yorkshire & Humber	Y63	Q72	02T	NHS Calderdale CCG	5	POSITIVE	0.999235	2.52071e-05	0.000738887	1.30644e-06
corpus156	NHS England Yorkshire & Humber	Y63	Q72	02T	NHS Calderdale CCG	5	POSITIVE	0.994771	0.000273384	0.00342205	0.0015336
corpus157	NHS England South West South	Y58	Q85	11J	NHS Dorset CCG	5	POSITIVE	0.977677	0.000757775	0.0215614	3.72199e-06
corpus158	NHS England South West South	Y58	Q85	11J	NHS Dorset CCG	5	POSITIVE	0.997285	6.92445e-05	0.00264297	2.46209e-06
corpus159	NHS England South West South	Y58	Q85	11J	NHS Dorset CCG	1	NEGATIVE	0.0568638	0.656951	0.286156	2.96844e-05
corpus160	NHS England South West South	Y58	Q85	11J	NHS Dorset CCG	5	POSITIVE	0.997011	3.54884e-05	0.00295236	1.10839e-06
corpus161	NHS England South West South	Y58	Q85	11J	NHS Dorset CCG	5	POSITIVE	0.998234	5.76742e-05	0.00170749	8.44819e-07
corpus162	NHS England South West South	Y58	Q85	11J	NHS Dorset CCG	5	POSITIVE	0.997706	0.000807352	0.00148515	1.25574e-06
corpus163	NHS England South West South	Y58	Q85	11J	NHS Dorset CCG	1	NEGATIVE	0.197871	0.538931	0.263039	0.00015821
corpus164	NHS England South West South	Y58	Q85	11J	NHS Dorset CCG	5	POSITIVE	0.992797	0.000206614	0.00699365	3.11774e-06
corpus165	NHS England South West South	Y58	Q85	11J	NHS Dorset CCG	1	POSITIVE	0.85339	0.00167492	0.144897	3.89599e-05
corpus166	NHS England South West South	Y58	Q85	11J	NHS Dorset CCG	5	POSITIVE	0.998294	2.66476e-05	0.0016781	1.50447e-06
corpus167	NHS England Lancashire	Y62	Q84	01A	NHS East Lancashire CCG	1	NEGATIVE	0.0730795	0.90427	0.0226139	3.65983e-05
corpus168	NHS England North Midlands	Y60	Q76	15M	NHS Derby and Derbyshire CCG	5	POSITIVE	0.655165	0.00205602	0.342775	3.78063e-06
corpus169	NHS England North Midlands	Y60	Q76	15M	NHS Derby and Derbyshire CCG	1	POSITIVE	0.657454	0.339072	0.00340675	6.66139e-05
corpus170	NHS England North Midlands	Y60	Q76	15M	NHS Derby and Derbyshire CCG	5	POSITIVE	0.780265	0.00774162	0.211988	4.87494e-06
corpus171	NHS England North Midlands	Y60	Q76	15M	NHS Derby and Derbyshire CCG	5	POSITIVE	0.997066	0.000100633	0.00282933	4.1786e-06
corpus172	NHS England North Midlands	Y60	Q76	15M	NHS Derby and Derbyshire CCG	1	NEGATIVE	0.000947915	0.956063	0.042974	1.52401e-05
corpus173	NHS England East	Y61	Q79	06H	NHS Cambridgeshire and Peterborough CCG	5	POSITIVE	0.845382	0.00067709	0.153939	1.45273e-06
corpus174	NHS England East	Y61	Q79	06H	NHS Cambridgeshire and Peterborough CCG	5	POSITIVE	0.974775	0.000877064	0.024346	1.55639e-06
corpus175	NHS England East	Y61	Q79	06H	NHS Cambridgeshire and Peterborough CCG	5	POSITIVE	0.996479	3.93374e-05	0.00348092	7.58665e-07
corpus176	NHS England East	Y61	Q79	06H	NHS Cambridgeshire and Peterborough CCG	1	NEGATIVE	0.0388997	0.855963	0.105122	1.5397e-05
corpus177	NHS England East	Y61	Q79	06H	NHS Cambridgeshire and Peterborough CCG	5	POSITIVE	0.999212	9.69362e-05	0.000690486	7.54201e-07
corpus178	NHS England East	Y61	Q79	06H	NHS Cambridgeshire and Peterborough CCG	5	MIXED	0.014584	0.0506644	0.000691906	0.93406
corpus179	NHS England Central Midlands	Y60	Q78	04G	NHS Nene CCG	1	NEGATIVE	0.399662	0.546874	0.053441	2.25768e-05
corpus180	NHS England Central Midlands	Y60	Q78	04G	NHS Nene CCG	1	NEGATIVE	0.151923	0.658931	0.189138	8.16287e-06
corpus181	NHS England Central Midlands	Y60	Q78	04G	NHS Nene CCG	5	POSITIVE	0.922207	0.00182496	0.0759577	1.06434e-05
corpus182	NHS England Central Midlands	Y60	Q78	04G	NHS Nene CCG	5	POSITIVE	0.998464	0.000407961	0.00112396	3.6622e-06
corpus183	NHS England Central Midlands	Y60	Q78	04G	NHS Nene CCG	5	POSITIVE	0.994137	8.61557e-05	0.00577601	7.66436e-07
corpus184	NHS England Central Midlands	Y60	Q78	04G	NHS Nene CCG	1	NEGATIVE	0.00165406	0.99592	0.00242432	1.52391e-06
corpus185	NHS England Central Midlands	Y60	Q78	04G	NHS Nene CCG	5	POSITIVE	0.997817	3.03325e-05	0.00215201	8.55519e-07
corpus186	NHS England Central Midlands	Y60	Q78	04G	NHS Nene CCG	5	POSITIVE	0.642513	0.000556273	0.356926	4.40078e-06
corpus187	NHS England Central Midlands	Y60	Q78	04G	NHS Nene CCG	5	POSITIVE	0.999425	5.26714e-05	0.000521475	6.94428e-07
corpus188	NHS England London	Y56	Q71	09A	NHS Central London (Westminster) CCG	5	POSITIVE	0.59201	0.000230082	0.407754	5.2522e-06
corpus189	NHS England London	Y56	Q71	09A	NHS Central London (Westminster) CCG	1	NEGATIVE	0.00101868	0.996174	0.00280713	7.16736e-07
corpus190	NHS England London	Y56	Q71	09A	NHS Central London (Westminster) CCG	5	POSITIVE	0.936819	0.000244017	0.0629355	1.17048e-06
corpus191	NHS England London	Y56	Q71	09A	NHS Central London (Westminster) CCG	5	NEUTRAL	0.214726	0.000937907	0.784333	3.16383e-06
corpus192	NHS England London	Y56	Q71	09A	NHS Central London (Westminster) CCG	5	POSITIVE	0.854845	0.0481337	0.0228379	0.0741832
corpus193	NHS England London	Y56	Q71	09A	NHS Central London (Westminster) CCG	1	NEUTRAL	0.395458	0.0996732	0.504812	5.66494e-05
corpus194	NHS England London	Y56	Q71	09A	NHS Central London (Westminster) CCG	5	POSITIVE	0.925327	0.000185603	0.0744844	2.67528e-06
corpus195	NHS England London	Y56	Q71	09A	NHS Central London (Westminster) CCG	5	POSITIVE	0.668232	0.00437728	0.327382	7.89558e-06
corpus196	NHS England London	Y56	Q71	09A	NHS Central London (Westminster) CCG	5	POSITIVE	0.950744	0.00101457	0.0482372	3.79454e-06
corpus197	NHS England London	Y56	Q71	09A	NHS Central London (Westminster) CCG	5	POSITIVE	0.996596	0.000129373	0.00327303	1.54529e-06
corpus198	NHS England London	Y56	Q71	09A	NHS Central London (Westminster) CCG	5	POSITIVE	0.998931	5.5462e-05	0.00101181	1.80421e-06
corpus199	NHS England London	Y56	Q71	09A	NHS Central London (Westminster) CCG	5	POSITIVE	0.997823	0.000125475	0.00205044	1.14338e-06
corpus200	NHS England London	Y56	Q71	09A	NHS Central London (Westminster) CCG	5	POSITIVE	0.933088	0.0148339	0.0519695	0.000108435
corpus201	NHS England London	Y56	Q71	09A	NHS Central London (Westminster) CCG	1	NEGATIVE	0.00998554	0.976972	0.0130367	5.63657e-06
corpus202	NHS England London	Y56	Q71	09A	NHS Central London (Westminster) CCG	5	POSITIVE	0.974275	0.000118563	0.0256049	1.57123e-06
corpus203	NHS England South West South	Y58	Q85	11J	NHS Dorset CCG	1	NEGATIVE	0.203607	0.544444	0.251747	0.000202827
corpus204	NHS England South West South	Y58	Q85	11J	NHS Dorset CCG	5	POSITIVE	0.999358	3.64372e-05	0.00060539	6.66156e-07
corpus205	NHS England South West South	Y58	Q85	11J	NHS Dorset CCG	1	NEUTRAL	0.0151096	0.383965	0.600859	6.64637e-05
corpus206	NHS England South West South	Y58	Q85	11J	NHS Dorset CCG	5	POSITIVE	0.979715	0.000245223	0.0200385	1.52974e-06
corpus207	NHS England South West South	Y58	Q85	11J	NHS Dorset CCG	5	POSITIVE	0.983275	0.000102238	0.0166211	1.45431e-06
corpus208	NHS England South West South	Y58	Q85	11J	NHS Dorset CCG	1	POSITIVE	0.996845	4.62385e-05	0.00310805	9.96838e-07
corpus209	NHS England South West South	Y58	Q85	11J	NHS Dorset CCG	5	POSITIVE	0.999059	2.49643e-05	0.00091368	1.81374e-06
corpus210	NHS England South West South	Y58	Q85	11J	NHS Dorset CCG	5	POSITIVE	0.989629	0.000342596	0.0100274	1.54195e-06
corpus211	NHS England Cumbria & North East	Y63	Q74	00J	NHS North Durham CCG	5	POSITIVE	0.996082	7.93228e-05	0.00383762	1.21098e-06
corpus212	NHS England Cumbria & North East	Y63	Q74	00J	NHS North Durham CCG	5	POSITIVE	0.821867	0.0480199	0.129946	0.000167536
corpus213	NHS England Cumbria & North East	Y63	Q74	00J	NHS North Durham CCG	5	POSITIVE	0.989816	0.00221086	0.00796281	9.85355e-06
corpus214	NHS England Cumbria & North East	Y63	Q74	00J	NHS North Durham CCG	5	POSITIVE	0.999027	2.32773e-05	0.000948888	8.90856e-07
corpus215	NHS England Cumbria & North East	Y63	Q74	00J	NHS North Durham CCG	5	POSITIVE	0.993441	0.00336723	0.00319052	8.28581e-07
corpus216	NHS England South West South	Y58	Q85	11X	NHS Somerset CCG	5	POSITIVE	0.994831	0.00140262	0.003745	2.19136e-05
corpus217	NHS England South West South	Y58	Q85	11X	NHS Somerset CCG	5	POSITIVE	0.988085	0.00439533	0.00751815	1.83573e-06
corpus218	NHS England South West South	Y58	Q85	11X	NHS Somerset CCG	5	POSITIVE	0.994341	0.00177695	0.00387637	6.11901e-06
corpus219	NHS England South West South	Y58	Q85	11X	NHS Somerset CCG	5	POSITIVE	0.549165	0.298357	0.151109	0.0013698
corpus220	NHS England South West South	Y58	Q85	11X	NHS Somerset CCG	5	POSITIVE	0.993111	0.000190104	0.006698	9.96759e-07
corpus221	NHS England South West South	Y58	Q85	11X	NHS Somerset CCG	5	POSITIVE	0.994722	0.000116772	0.00516	8.18888e-07
corpus222	NHS England South West South	Y58	Q85	11X	NHS Somerset CCG	5	POSITIVE	0.997104	6.19145e-05	0.0028326	1.70726e-06
corpus223	NHS England South West South	Y58	Q85	11X	NHS Somerset CCG	5	POSITIVE	0.960755	0.00602022	0.0304234	0.00280154
corpus224	NHS England South West South	Y58	Q85	11X	NHS Somerset CCG	5	POSITIVE	0.974292	0.00143372	0.0242065	6.82033e-05
corpus225	NHS England South West South	Y58	Q85	11X	NHS Somerset CCG	5	POSITIVE	0.942928	0.00036175	0.0567053	5.23809e-06
corpus226	NHS England Cumbria & North East	Y63	Q74	00D	NHS Durham Dales, Easington and Sedgefield CCG	5	POSITIVE	0.985203	0.00330488	0.0114792	1.2637e-05
corpus227	NHS England Cumbria & North East	Y63	Q74	00D	NHS Durham Dales, Easington and Sedgefield CCG	5	POSITIVE	0.973091	0.00631575	0.0205748	1.89687e-05
corpus228	NHS England Cumbria & North East	Y63	Q74	00D	NHS Durham Dales, Easington and Sedgefield CCG	1	NEGATIVE	0.092609	0.894574	0.0128077	9.67731e-06
corpus229	NHS England Cumbria & North East	Y63	Q74	01H	NHS Cumbria CCG	5	POSITIVE	0.956072	0.00141697	0.0424873	2.4234e-05
corpus230	NHS England Cumbria & North East	Y63	Q74	01H	NHS Cumbria CCG	5	POSITIVE	0.999204	5.07818e-05	0.00074397	1.04279e-06
corpus231	NHS England Cumbria & North East	Y63	Q74	01H	NHS Cumbria CCG	5	POSITIVE	0.981962	9.05186e-05	0.0179365	1.10643e-05
corpus232	NHS England Cumbria & North East	Y63	Q74	01H	NHS Cumbria CCG	5	POSITIVE	0.992585	0.000280902	0.00713226	1.28869e-06
corpus233	NHS England Cumbria & North East	Y63	Q74	01H	NHS Cumbria CCG	4	POSITIVE	0.959981	0.000181396	0.0398362	1.81676e-06
corpus234	NHS England Cumbria & North East	Y63	Q74	01H	NHS Cumbria CCG	5	POSITIVE	0.93379	0.000273097	0.0659342	2.45517e-06
corpus235	NHS England Cumbria & North East	Y63	Q74	01H	NHS Cumbria CCG	5	POSITIVE	0.980799	0.000153936	0.0190445	2.60085e-06
corpus236	NHS England Cumbria & North East	Y63	Q74	01H	NHS Cumbria CCG	5	POSITIVE	0.973084	0.000145826	0.0267683	2.09761e-06
corpus237	NHS England Cumbria & North East	Y63	Q74	01H	NHS Cumbria CCG	5	POSITIVE	0.998839	3.17153e-05	0.00112793	1.483e-06
corpus238	NHS England Cumbria & North East	Y63	Q74	01H	NHS Cumbria CCG	5	NEUTRAL	0.441008	0.00659099	0.552387	1.43316e-05
corpus239	NHS England Lancashire	Y62	Q84	02G	NHS West Lancashire CCG	5	POSITIVE	0.977639	0.00424208	0.0181162	2.61674e-06
corpus240	NHS England Lancashire	Y62	Q84	02G	NHS West Lancashire CCG	5	POSITIVE	0.983675	0.000220214	0.0161018	2.83125e-06
corpus241	NHS England Lancashire	Y62	Q84	02G	NHS West Lancashire CCG	5	POSITIVE	0.921207	0.000239553	0.0785477	5.91359e-06
corpus242	NHS England Lancashire	Y62	Q84	02G	NHS West Lancashire CCG	5	POSITIVE	0.943319	0.00160666	0.0437946	0.0112797
corpus243	NHS England Lancashire	Y62	Q84	02G	NHS West Lancashire CCG	5	POSITIVE	0.999599	2.86518e-05	0.00037193	8.36831e-07
corpus244	NHS England Lancashire	Y62	Q84	02G	NHS West Lancashire CCG	5	POSITIVE	0.871279	0.00115881	0.127557	4.97306e-06
corpus245	NHS England Lancashire	Y62	Q84	02G	NHS West Lancashire CCG	5	POSITIVE	0.979958	0.000174082	0.0198638	4.27754e-06
corpus246	NHS England Lancashire	Y62	Q84	02G	NHS West Lancashire CCG	1	POSITIVE	0.984677	0.000328409	0.0149934	1.16652e-06
corpus247	NHS England Lancashire	Y62	Q84	02G	NHS West Lancashire CCG	5	POSITIVE	0.967115	0.00345006	0.0294334	2.1074e-06
corpus248	NHS England North Midlands	Y60	Q76	15M	NHS Derby and Derbyshire CCG	5	POSITIVE	0.997414	5.03444e-05	0.0025345	1.66105e-06
corpus249	NHS England North Midlands	Y60	Q76	15M	NHS Derby and Derbyshire CCG	5	POSITIVE	0.983037	9.41529e-05	0.0168646	4.58409e-06
corpus250	NHS England South West South	Y58	Q85	11J	NHS Dorset CCG	5	POSITIVE	0.998475	0.000396315	0.00112789	1.09082e-06
corpus251	NHS England South West South	Y58	Q85	11J	NHS Dorset CCG	5	POSITIVE	0.978114	0.00511576	0.0167689	1.23001e-06
corpus252	NHS England South West South	Y58	Q85	11J	NHS Dorset CCG	5	POSITIVE	0.988977	0.000571078	0.0104363	1.60661e-05
corpus253	NHS England South West South	Y58	Q85	11J	NHS Dorset CCG	5	POSITIVE	0.986228	0.000192432	0.0135781	1.87387e-06
corpus254	NHS England South West South	Y58	Q85	11J	NHS Dorset CCG	5	POSITIVE	0.991524	0.00017421	0.008299	2.68056e-06
corpus255	NHS England South West South	Y58	Q85	11J	NHS Dorset CCG	5	POSITIVE	0.961188	0.000334886	0.0384738	3.57539e-06
corpus256	NHS England Cheshire & Merseyside	Y62	Q75	01C	NHS Eastern Cheshire CCG	5	POSITIVE	0.99896	1.99504e-05	0.00101884	9.93256e-07
corpus257	NHS England Cheshire & Merseyside	Y62	Q75	01C	NHS Eastern Cheshire CCG	4	POSITIVE	0.906309	0.00140762	0.054596	0.037687
corpus258	NHS England Kent, Surrey & Sussex	Y59	Q88	09Y	NHS North West Surrey CCG	5	POSITIVE	0.890606	0.000491506	0.108899	3.15168e-06
corpus259	NHS England Lancashire	Y62	Q84	00X	NHS Chorley and South Ribble CCG	5	POSITIVE	0.990366	9.04145e-05	0.00954221	1.07189e-06
corpus260	NHS England Lancashire	Y62	Q84	00X	NHS Chorley and South Ribble CCG	5	POSITIVE	0.993291	0.000115626	0.00659295	9.26715e-07
corpus261	NHS England Lancashire	Y62	Q84	00X	NHS Chorley and South Ribble CCG	5	POSITIVE	0.996709	0.000195004	0.0030939	2.0806e-06
corpus262	NHS England Lancashire	Y62	Q84	00X	NHS Chorley and South Ribble CCG	5	POSITIVE	0.993254	0.000207564	0.00653773	9.70871e-07
corpus263	NHS England Lancashire	Y62	Q84	00X	NHS Chorley and South Ribble CCG	5	POSITIVE	0.999019	0.000104866	0.000875094	8.78192e-07
corpus264	NHS England Lancashire	Y62	Q84	00X	NHS Chorley and South Ribble CCG	5	POSITIVE	0.995945	7.09495e-05	0.00395485	2.90598e-05
corpus265	NHS England Lancashire	Y62	Q84	00X	NHS Chorley and South Ribble CCG	5	POSITIVE	0.918116	0.000343767	0.0815344	6.18406e-06
corpus266	NHS England Lancashire	Y62	Q84	00X	NHS Chorley and South Ribble CCG	4	POSITIVE	0.967823	0.000210965	0.0319594	6.64086e-06
corpus267	NHS England Lancashire	Y62	Q84	00X	NHS Chorley and South Ribble CCG	5	POSITIVE	0.990056	0.000133328	0.0098086	2.31008e-06
corpus268	NHS England Lancashire	Y62	Q84	00X	NHS Chorley and South Ribble CCG	5	POSITIVE	0.997488	3.67465e-05	0.00247259	2.5641e-06
corpus269	NHS England Central Midlands	Y60	Q78	04C	NHS Leicester City CCG	1	NEGATIVE	0.0753219	0.860625	0.0630787	0.000974719
corpus270	NHS England Central Midlands	Y60	Q78	04C	NHS Leicester City CCG	5	POSITIVE	0.990452	0.00276987	0.00677465	3.18897e-06
corpus271	NHS England Central Midlands	Y60	Q78	04C	NHS Leicester City CCG	5	POSITIVE	0.937604	0.000138789	0.0622546	2.46624e-06
corpus272	NHS England Central Midlands	Y60	Q78	04C	NHS Leicester City CCG	5	POSITIVE	0.992509	0.000113993	0.00737516	1.85561e-06
corpus273	NHS England Central Midlands	Y60	Q78	04C	NHS Leicester City CCG	5	POSITIVE	0.98853	0.000466102	0.011003	9.47264e-07
corpus274	NHS England Central Midlands	Y60	Q78	04C	NHS Leicester City CCG	5	POSITIVE	0.999561	2.45365e-05	0.00041386	8.67863e-07
corpus275	NHS England Central Midlands	Y60	Q78	04C	NHS Leicester City CCG	1	POSITIVE	0.99959	0.000183054	0.000226179	7.02003e-07
corpus276	NHS England Yorkshire & Humber	Y63	Q72	02Y	NHS East Riding of Yorkshire CCG	5	POSITIVE	0.996033	2.05773e-05	0.00394408	2.02501e-06
corpus277	NHS England Yorkshire & Humber	Y63	Q72	02Y	NHS East Riding of Yorkshire CCG	5	POSITIVE	0.976912	0.000195322	0.022888	5.1677e-06
corpus278	NHS England West Midlands	Y60	Q77	05C	NHS Dudley CCG	5	POSITIVE	0.996835	4.82613e-05	0.00311646	6.81611e-07
corpus279	NHS England Cheshire & Merseyside	Y62	Q75	12F	NHS Wirral CCG	5	POSITIVE	0.984637	0.00112394	0.0142355	3.11612e-06
corpus280	NHS England Cheshire & Merseyside	Y62	Q75	12F	NHS Wirral CCG	5	POSITIVE	0.996883	3.86323e-05	0.00307718	1.07303e-06
corpus281	NHS England East	Y61	Q79	99G	NHS Southend CCG	1	POSITIVE	0.663005	0.154286	0.182668	4.1022e-05
corpus282	NHS England East	Y61	Q79	99G	NHS Southend CCG	5	POSITIVE	0.9973	0.00036044	0.0023371	2.70723e-06
corpus283	NHS England Cheshire & Merseyside	Y62	Q75	01C	NHS Eastern Cheshire CCG	5	POSITIVE	0.924077	0.000288691	0.0756321	2.3407e-06
corpus284	NHS England South West South	Y58	Q85	11J	NHS Dorset CCG	5	POSITIVE	0.988483	0.000472391	0.0110423	2.64659e-06
corpus285	NHS England Lancashire	Y62	Q84	01A	NHS East Lancashire CCG	5	POSITIVE	0.995368	2.88908e-05	0.00460178	1.16182e-06
corpus286	NHS England Lancashire	Y62	Q84	01A	NHS East Lancashire CCG	5	POSITIVE	0.965863	0.000152885	0.0339819	2.25794e-06
corpus287	NHS England South West South	Y58	Q85	11J	NHS Dorset CCG	4	POSITIVE	0.997814	2.63271e-05	0.00215815	1.41308e-06
corpus288	NHS England South West South	Y58	Q85	11J	NHS Dorset CCG	2	POSITIVE	0.992332	0.00148509	0.00615764	2.51761e-05
corpus289	NHS England South West South	Y58	Q85	11J	NHS Dorset CCG	1	NEGATIVE	0.0987264	0.854391	0.0468536	2.93672e-05
corpus290	NHS England South West South	Y58	Q85	11J	NHS Dorset CCG	1	NEGATIVE	0.0159068	0.970191	0.0138515	5.05947e-05
corpus291	NHS England South West South	Y58	Q85	11J	NHS Dorset CCG	5	POSITIVE	0.948112	0.000110171	0.051773	4.42162e-06
corpus292	NHS England South West South	Y58	Q85	11J	NHS Dorset CCG	5	POSITIVE	0.851989	0.000197769	0.147811	2.08859e-06
corpus293	NHS England South West South	Y58	Q85	11J	NHS Dorset CCG	5	POSITIVE	0.970832	0.000416921	0.0287497	1.34739e-06
corpus294	NHS England South West South	Y58	Q85	11J	NHS Dorset CCG	2	NEGATIVE	0.0286656	0.490098	0.481219	1.74607e-05
corpus295	NHS England South West South	Y58	Q85	11J	NHS Dorset CCG	4	POSITIVE	0.987418	0.000248942	0.0123258	7.3879e-06
corpus296	NHS England South West South	Y58	Q85	11J	NHS Dorset CCG	5	POSITIVE	0.981581	0.000146051	0.0182713	1.68469e-06
corpus297	NHS England South West South	Y58	Q85	11J	NHS Dorset CCG	5	POSITIVE	0.986991	0.000426533	0.0125785	4.25729e-06
corpus298	NHS England South West South	Y58	Q85	11J	NHS Dorset CCG	5	POSITIVE	0.990886	0.000205888	0.00890559	2.14464e-06
corpus299	NHS England South West South	Y58	Q85	11J	NHS Dorset CCG	5	POSITIVE	0.551518	0.00490805	0.443558	1.53165e-05
corpus300	NHS England South West South	Y58	Q85	11J	NHS Dorset CCG	5	POSITIVE	0.985172	0.000320504	0.0145006	6.67908e-06
corpus301	NHS England South West South	Y58	Q85	11J	NHS Dorset CCG	1	POSITIVE	0.995933	7.1902e-05	0.00396378	3.1441e-05
corpus302	NHS England South West South	Y58	Q85	11J	NHS Dorset CCG	5	POSITIVE	0.983537	0.000319225	0.0161418	1.78105e-06
corpus303	NHS England South West South	Y58	Q85	11J	NHS Dorset CCG	5	POSITIVE	0.998064	2.82179e-05	0.00190632	1.14675e-06
corpus304	NHS England South West South	Y58	Q85	11J	NHS Dorset CCG	4	MIXED	0.0180376	5.23759e-05	0.000170414	0.98174
corpus305	NHS England South West South	Y58	Q85	11J	NHS Dorset CCG	3	NEGATIVE	0.3693	0.439612	0.171773	0.0193145
corpus306	NHS England South West South	Y58	Q85	11J	NHS Dorset CCG	5	POSITIVE	0.932536	0.00054286	0.0669196	1.45985e-06
corpus307	NHS England South West South	Y58	Q85	11J	NHS Dorset CCG	5	POSITIVE	0.995243	0.000183803	0.00456987	3.00307e-06
corpus308	NHS England South West South	Y58	Q85	11J	NHS Dorset CCG	4	POSITIVE	0.799806	0.00604105	0.19414	1.21644e-05
corpus309	NHS England South West South	Y58	Q85	11J	NHS Dorset CCG	5	NEGATIVE	0.00176684	0.842788	0.154831	0.000613877
corpus310	NHS England South West South	Y58	Q85	11J	NHS Dorset CCG	4	POSITIVE	0.944121	0.000418593	0.0554365	2.44283e-05
corpus311	NHS England South West South	Y58	Q85	11J	NHS Dorset CCG	5	POSITIVE	0.973019	0.000805872	0.0261661	9.05094e-06
corpus312	NHS England London	Y56	Q71	07T	NHS City and Hackney CCG	5	POSITIVE	0.977939	0.00091692	0.021142	2.22825e-06
corpus313	NHS England London	Y56	Q71	07T	NHS City and Hackney CCG	5	POSITIVE	0.99978	1.90518e-05	0.000198901	1.9293e-06
corpus314	NHS England London	Y56	Q71	07T	NHS City and Hackney CCG	5	POSITIVE	0.998815	1.93244e-05	0.0011647	9.94754e-07
corpus315	NHS England South West South	Y58	Q85	11J	NHS Dorset CCG	2	NEGATIVE	0.380586	0.438047	0.180095	0.00127182
corpus316	NHS England Cheshire & Merseyside	Y62	Q75	01V	NHS Southport and Formby CCG	5	POSITIVE	0.954858	0.000745712	0.0443787	1.75565e-05
corpus317	NHS England Cheshire & Merseyside	Y62	Q75	01V	NHS Southport and Formby CCG	1	NEUTRAL	0.0080985	0.310303	0.681464	0.000134392
corpus318	NHS England Yorkshire & Humber	Y63	Q72	02Y	NHS East Riding of Yorkshire CCG	5	POSITIVE	0.76379	0.0773902	0.158699	0.000120337
corpus319	NHS England Yorkshire & Humber	Y63	Q72	02Y	NHS East Riding of Yorkshire CCG	1	NEGATIVE	0.000135109	0.993769	0.00609318	3.11622e-06
corpus320	NHS England Yorkshire & Humber	Y63	Q72	02Y	NHS East Riding of Yorkshire CCG	5	POSITIVE	0.98791	0.00028728	0.0118012	1.27957e-06
corpus321	NHS England Yorkshire & Humber	Y63	Q72	02Y	NHS East Riding of Yorkshire CCG	5	POSITIVE	0.987691	0.000400753	0.0118958	1.21786e-05
corpus322	NHS England Yorkshire & Humber	Y63	Q72	02Y	NHS East Riding of Yorkshire CCG	5	POSITIVE	0.996108	4.86312e-05	0.0038429	9.16364e-07
corpus323	NHS England Yorkshire & Humber	Y63	Q72	02Y	NHS East Riding of Yorkshire CCG	5	POSITIVE	0.983674	0.000443595	0.0158809	1.67624e-06
corpus324	NHS England Yorkshire & Humber	Y63	Q72	02Y	NHS East Riding of Yorkshire CCG	5	POSITIVE	0.995754	3.82371e-05	0.00420457	3.34628e-06
corpus325	NHS England Yorkshire & Humber	Y63	Q72	02Y	NHS East Riding of Yorkshire CCG	5	POSITIVE	0.99106	0.000184622	0.00875244	3.31797e-06
corpus326	NHS England Yorkshire & Humber	Y63	Q72	02Y	NHS East Riding of Yorkshire CCG	5	POSITIVE	0.996736	0.000149525	0.00311343	1.44189e-06
corpus327	NHS England Kent, Surrey & Sussex	Y59	Q88	09L	NHS East Surrey CCG	5	POSITIVE	0.999835	3.89357e-05	0.000120314	5.90994e-06
corpus328	NHS England Kent, Surrey & Sussex	Y59	Q88	09L	NHS East Surrey CCG	5	POSITIVE	0.996839	3.31227e-05	0.00312681	7.22796e-07
corpus329	NHS England Kent, Surrey & Sussex	Y59	Q88	09L	NHS East Surrey CCG	5	POSITIVE	0.998038	2.89701e-05	0.00193188	8.08197e-07
corpus330	NHS England Kent, Surrey & Sussex	Y59	Q88	09L	NHS East Surrey CCG	5	POSITIVE	0.954513	0.000230826	0.0452445	1.14841e-05
corpus331	NHS England Kent, Surrey & Sussex	Y59	Q88	09L	NHS East Surrey CCG	5	POSITIVE	0.986945	0.000101987	0.0129517	9.15478e-07
corpus332	NHS England East	Y61	Q79	06M	NHS Great Yarmouth & Waveney CCG	1	NEGATIVE	0.0139008	0.9051	0.0808992	9.96194e-05
corpus333	NHS England East	Y61	Q79	06M	NHS Great Yarmouth & Waveney CCG	5	POSITIVE	0.995881	0.000190235	0.0039263	2.27984e-06
corpus334	NHS England East	Y61	Q79	06M	NHS Great Yarmouth & Waveney CCG	5	POSITIVE	0.995449	0.0019578	0.00259199	1.22276e-06
corpus335	NHS England East	Y61	Q79	06M	NHS Great Yarmouth & Waveney CCG	5	POSITIVE	0.981732	0.000173416	0.0180912	3.47083e-06
corpus336	NHS England East	Y61	Q79	06M	NHS Great Yarmouth & Waveney CCG	5	POSITIVE	0.995828	0.000634898	0.00350221	3.45927e-05
corpus337	NHS England East	Y61	Q79	06M	NHS Great Yarmouth & Waveney CCG	5	POSITIVE	0.992287	0.00257834	0.00507839	5.58695e-05
corpus338	NHS England Kent, Surrey & Sussex	Y59	Q88	99H	NHS Surrey Downs CCG	5	POSITIVE	0.904471	0.000316953	0.0952083	3.8293e-06
corpus339	NHS England Kent, Surrey & Sussex	Y59	Q88	99H	NHS Surrey Downs CCG	5	POSITIVE	0.961443	0.000167297	0.0383856	3.80702e-06
corpus340	NHS England Kent, Surrey & Sussex	Y59	Q88	99H	NHS Surrey Downs CCG	5	POSITIVE	0.935738	0.000143493	0.0641102	8.09194e-06
corpus341	NHS England Kent, Surrey & Sussex	Y59	Q88	99H	NHS Surrey Downs CCG	5	POSITIVE	0.902716	0.000353055	0.0969268	4.55895e-06
corpus342	NHS England Kent, Surrey & Sussex	Y59	Q88	99H	NHS Surrey Downs CCG	1	POSITIVE	0.999007	2.61593e-05	0.000965666	1.01068e-06
corpus343	NHS England Kent, Surrey & Sussex	Y59	Q88	99H	NHS Surrey Downs CCG	4	POSITIVE	0.909491	0.000240507	0.0902627	5.85404e-06
corpus344	NHS England Kent, Surrey & Sussex	Y59	Q88	99H	NHS Surrey Downs CCG	5	POSITIVE	0.992781	7.77312e-05	0.00713944	1.35263e-06
corpus345	NHS England Kent, Surrey & Sussex	Y59	Q88	99H	NHS Surrey Downs CCG	5	POSITIVE	0.960183	0.000357601	0.039457	1.94818e-06
corpus346	NHS England Greater Manchester	Y62	Q83	00T	NHS Bolton CCG	5	POSITIVE	0.962121	0.000187839	0.0376861	5.14116e-06
corpus347	NHS England Greater Manchester	Y62	Q83	00T	NHS Bolton CCG	5	POSITIVE	0.998952	7.38119e-05	0.000972824	1.4186e-06
corpus348	NHS England East	Y61	Q79	06H	NHS Cambridgeshire and Peterborough CCG	5	POSITIVE	0.991426	0.00206148	0.00650945	2.69379e-06
corpus349	NHS England East	Y61	Q79	06H	NHS Cambridgeshire and Peterborough CCG	5	POSITIVE	0.938533	0.0275708	0.0338248	7.12458e-05
corpus350	NHS England East	Y61	Q79	06H	NHS Cambridgeshire and Peterborough CCG	5	POSITIVE	0.996291	0.000905935	0.00279862	4.67943e-06
corpus351	NHS England East	Y61	Q79	06H	NHS Cambridgeshire and Peterborough CCG	5	POSITIVE	0.998041	5.25622e-05	0.00190529	1.43994e-06
corpus352	NHS England Cheshire & Merseyside	Y62	Q75	99A	NHS Liverpool CCG	1	POSITIVE	0.449941	0.147632	0.402409	1.7936e-05
corpus353	NHS England Cheshire & Merseyside	Y62	Q75	99A	NHS Liverpool CCG	5	POSITIVE	0.991741	0.000111731	0.00811628	3.09895e-05
corpus354	NHS England Cheshire & Merseyside	Y62	Q75	99A	NHS Liverpool CCG	5	POSITIVE	0.742294	0.00300633	0.254687	1.19177e-05
corpus355	NHS England Cheshire & Merseyside	Y62	Q75	99A	NHS Liverpool CCG	5	POSITIVE	0.985121	0.000313896	0.0145627	2.54727e-06
corpus356	NHS England Cheshire & Merseyside	Y62	Q75	99A	NHS Liverpool CCG	5	POSITIVE	0.988773	9.76294e-05	0.0111267	3.09062e-06
corpus357	NHS England Cheshire & Merseyside	Y62	Q75	99A	NHS Liverpool CCG	5	POSITIVE	0.883507	0.000309638	0.11618	2.52147e-06
corpus358	NHS England Cheshire & Merseyside	Y62	Q75	99A	NHS Liverpool CCG	5	POSITIVE	0.977316	0.00084947	0.0218317	2.81778e-06
corpus359	NHS England Cheshire & Merseyside	Y62	Q75	99A	NHS Liverpool CCG	5	POSITIVE	0.994424	0.000187541	0.00538248	5.64858e-06
corpus360	NHS England Cheshire & Merseyside	Y62	Q75	99A	NHS Liverpool CCG	5	POSITIVE	0.992695	0.000115098	0.0071884	1.24346e-06
corpus361	NHS England Cheshire & Merseyside	Y62	Q75	99A	NHS Liverpool CCG	5	POSITIVE	0.999436	3.63578e-05	0.000526054	1.31068e-06
corpus362	NHS England Cheshire & Merseyside	Y62	Q75	01J	NHS Knowsley CCG	5	POSITIVE	0.780454	0.000552591	0.218989	3.90122e-06
corpus363	NHS England Cheshire & Merseyside	Y62	Q75	01J	NHS Knowsley CCG	5	NEUTRAL	0.414839	0.0263129	0.558833	1.51003e-05
corpus364	NHS England Cheshire & Merseyside	Y62	Q75	01J	NHS Knowsley CCG	4	POSITIVE	0.920346	0.0177559	0.0617644	0.000134061
corpus365	NHS England Cheshire & Merseyside	Y62	Q75	01J	NHS Knowsley CCG	5	POSITIVE	0.969047	0.000509265	0.030436	7.27569e-06
corpus366	NHS England London	Y56	Q71	08N	NHS Redbridge CCG	5	POSITIVE	0.986428	0.00619848	0.00734211	3.104e-05
corpus367	NHS England East	Y61	Q79	06H	NHS Cambridgeshire and Peterborough CCG	5	POSITIVE	0.997864	8.67186e-05	0.00204821	1.12043e-06
corpus368	NHS England East	Y61	Q79	06H	NHS Cambridgeshire and Peterborough CCG	5	POSITIVE	0.999318	2.11508e-05	0.000659631	9.28971e-07
corpus369	NHS England East	Y61	Q79	06H	NHS Cambridgeshire and Peterborough CCG	5	POSITIVE	0.991452	0.000180445	0.00836676	1.1314e-06
corpus370	NHS England East	Y61	Q79	06H	NHS Cambridgeshire and Peterborough CCG	5	POSITIVE	0.994673	0.000666681	0.00465385	6.62301e-06
corpus371	NHS England London	Y56	Q71	08E	NHS Harrow CCG	5	POSITIVE	0.968152	0.00012221	0.031723	2.48617e-06
corpus372	NHS England Kent, Surrey & Sussex	Y59	Q88	09Y	NHS North West Surrey CCG	5	POSITIVE	0.999351	4.61365e-05	0.000597421	5.6749e-06
corpus373	NHS England London	Y56	Q71	08Y	NHS West London (Kensington and Chelsea, Queen's Park and Paddington) CCG	5	POSITIVE	0.998447	3.68827e-05	0.00151424	1.89397e-06
corpus374	NHS England London	Y56	Q71	08Y	NHS West London (Kensington and Chelsea, Queen's Park and Paddington) CCG	5	POSITIVE	0.996183	4.90789e-05	0.00376633	1.50201e-06
corpus375	NHS England London	Y56	Q71	08Y	NHS West London (Kensington and Chelsea, Queen's Park and Paddington) CCG	5	POSITIVE	0.997639	0.000285251	0.00207208	3.59593e-06
corpus376	NHS England London	Y56	Q71	08Y	NHS West London (Kensington and Chelsea, Queen's Park and Paddington) CCG	2	POSITIVE	0.878957	0.099269	0.0217057	6.81986e-05
corpus377	NHS England London	Y56	Q71	08Y	NHS West London (Kensington and Chelsea, Queen's Park and Paddington) CCG	5	POSITIVE	0.987694	0.000118265	0.0121872	1.00927e-06
corpus378	NHS England London	Y56	Q71	08Y	NHS West London (Kensington and Chelsea, Queen's Park and Paddington) CCG	5	POSITIVE	0.99726	3.23229e-05	0.00270696	7.71344e-07
corpus379	NHS England East	Y61	Q79	06K	NHS East and North Hertfordshire CCG	5	POSITIVE	0.960405	0.00610488	0.0334464	4.38108e-05
corpus380	NHS England East	Y61	Q79	06K	NHS East and North Hertfordshire CCG	1	NEGATIVE	0.132587	0.449581	0.417772	6.06996e-05
corpus381	NHS England Greater Manchester	Y62	Q83	01G	NHS Salford CCG	5	POSITIVE	0.72766	0.00155347	0.270778	8.07605e-06
corpus382	NHS England Yorkshire & Humber	Y63	Q72	03A	NHS Greater Huddersfield CCG	5	POSITIVE	0.992172	4.50185e-05	0.0077816	1.22128e-06
corpus383	NHS England Yorkshire & Humber	Y63	Q72	03A	NHS Greater Huddersfield CCG	4	POSITIVE	0.964492	0.00044366	0.0349804	8.39125e-05
corpus384	NHS England Yorkshire & Humber	Y63	Q72	03A	NHS Greater Huddersfield CCG	5	POSITIVE	0.983326	0.000103596	0.0165686	1.27902e-06
corpus385	NHS England Yorkshire & Humber	Y63	Q72	03A	NHS Greater Huddersfield CCG	5	POSITIVE	0.944905	0.00236852	0.0526396	8.66361e-05
corpus386	NHS England Yorkshire & Humber	Y63	Q72	03A	NHS Greater Huddersfield CCG	5	POSITIVE	0.948649	0.000263362	0.0510809	7.04731e-06
corpus387	NHS England Yorkshire & Humber	Y63	Q72	03A	NHS Greater Huddersfield CCG	5	POSITIVE	0.993168	0.000272784	0.00655526	4.08658e-06
corpus388	NHS England Yorkshire & Humber	Y63	Q72	03A	NHS Greater Huddersfield CCG	5	POSITIVE	0.995378	9.32487e-05	0.0045273	1.76026e-06
corpus389	NHS England Yorkshire & Humber	Y63	Q72	03A	NHS Greater Huddersfield CCG	5	POSITIVE	0.99584	0.000108449	0.00405009	1.79125e-06
corpus390	NHS England Yorkshire & Humber	Y63	Q72	03A	NHS Greater Huddersfield CCG	5	POSITIVE	0.99514	0.000199378	0.00465613	4.22025e-06
corpus391	NHS England Yorkshire & Humber	Y63	Q72	03A	NHS Greater Huddersfield CCG	5	POSITIVE	0.997652	4.24444e-05	0.00230102	4.81662e-06
corpus392	NHS England South West South	Y58	Q85	11J	NHS Dorset CCG	5	POSITIVE	0.99926	2.26919e-05	0.000715966	1.00041e-06
corpus393	NHS England South West South	Y58	Q85	11J	NHS Dorset CCG	5	POSITIVE	0.988101	0.00035114	0.0115448	3.06155e-06
corpus394	NHS England South West South	Y58	Q85	11J	NHS Dorset CCG	5	POSITIVE	0.990485	6.90126e-05	0.00944487	1.59266e-06
corpus395	NHS England West Midlands	Y60	Q77	05J	NHS Redditch and Bromsgrove CCG	5	POSITIVE	0.921297	0.026285	0.052413	4.51262e-06
corpus396	NHS England West Midlands	Y60	Q77	05J	NHS Redditch and Bromsgrove CCG	5	POSITIVE	0.970412	0.00602199	0.0235586	6.99328e-06
corpus397	NHS England West Midlands	Y60	Q77	05J	NHS Redditch and Bromsgrove CCG	5	POSITIVE	0.987622	0.00054753	0.011829	1.31762e-06
corpus398	NHS England West Midlands	Y60	Q77	05J	NHS Redditch and Bromsgrove CCG	5	POSITIVE	0.581338	0.202565	0.216063	3.37166e-05
corpus399	NHS England London	Y56	Q71	07L	NHS Barking & Dagenham CCG	1	NEGATIVE	0.0174188	0.648559	0.330301	0.0037215
corpus400	NHS England London	Y56	Q71	07L	NHS Barking & Dagenham CCG	5	POSITIVE	0.954145	0.000390006	0.0454617	3.26345e-06
corpus401	NHS England London	Y56	Q71	07L	NHS Barking & Dagenham CCG	2	NEGATIVE	0.0245116	0.791268	0.183965	0.000255346
corpus402	NHS England Kent, Surrey & Sussex	Y59	Q88	09Y	NHS North West Surrey CCG	5	POSITIVE	0.997845	0.000672969	0.00148045	1.5677e-06
corpus403	NHS England Central Midlands	Y60	Q78	04C	NHS Leicester City CCG	5	POSITIVE	0.945141	0.000522032	0.05433	6.53565e-06
corpus404	NHS England Central Midlands	Y60	Q78	04C	NHS Leicester City CCG	5	POSITIVE	0.996182	0.000140937	0.00367643	1.01402e-06
corpus405	NHS England Central Midlands	Y60	Q78	04C	NHS Leicester City CCG	5	POSITIVE	0.869886	0.000223072	0.129888	3.65146e-06
corpus406	NHS England Central Midlands	Y60	Q78	04C	NHS Leicester City CCG	1	POSITIVE	0.987725	0.00126399	0.0108351	0.000175588
corpus407	NHS England Central Midlands	Y60	Q78	04C	NHS Leicester City CCG	5	POSITIVE	0.991293	0.00020002	0.00850236	4.78101e-06
corpus408	NHS England Central Midlands	Y60	Q78	04C	NHS Leicester City CCG	5	POSITIVE	0.996547	5.66021e-05	0.00339562	9.81226e-07
corpus409	NHS England Central Midlands	Y60	Q78	04C	NHS Leicester City CCG	5	POSITIVE	0.996729	0.000222541	0.00304784	8.57437e-07
corpus410	NHS England Central Midlands	Y60	Q78	04C	NHS Leicester City CCG	5	POSITIVE	0.994827	0.000246055	0.00492616	1.11812e-06
corpus411	NHS England Central Midlands	Y60	Q78	04C	NHS Leicester City CCG	5	POSITIVE	0.959608	0.00129944	0.0390905	2.09297e-06
corpus412	NHS England Kent, Surrey & Sussex	Y59	Q88	09Y	NHS North West Surrey CCG	4	POSITIVE	0.979764	0.000159299	0.0200372	3.96609e-05
corpus413	NHS England London	Y56	Q71	08H	NHS Islington CCG	5	POSITIVE	0.999246	4.70854e-05	0.000705994	7.7203e-07
corpus414	NHS England London	Y56	Q71	08H	NHS Islington CCG	5	POSITIVE	0.994631	4.68456e-05	0.0053195	3.13132e-06
corpus415	NHS England London	Y56	Q71	08H	NHS Islington CCG	5	POSITIVE	0.996765	0.00013581	0.00309782	1.75986e-06
corpus416	NHS England South West South	Y58	Q85	11J	NHS Dorset CCG	5	POSITIVE	0.994245	5.14078e-05	0.00570327	7.41997e-07
corpus417	NHS England South West South	Y58	Q85	11J	NHS Dorset CCG	5	POSITIVE	0.923557	0.00153048	0.0749087	3.59214e-06
corpus418	NHS England Cheshire & Merseyside	Y62	Q75	01R	NHS South Cheshire CCG	5	POSITIVE	0.989716	0.000333053	0.00994675	4.47495e-06
corpus419	NHS England Cheshire & Merseyside	Y62	Q75	01R	NHS South Cheshire CCG	5	POSITIVE	0.989027	0.00043719	0.0105344	1.26717e-06
corpus420	NHS England Cheshire & Merseyside	Y62	Q75	01R	NHS South Cheshire CCG	5	POSITIVE	0.996191	8.91509e-05	0.00371857	1.29697e-06
corpus421	NHS England Cheshire & Merseyside	Y62	Q75	01R	NHS South Cheshire CCG	5	POSITIVE	0.988503	7.44896e-05	0.0114184	3.72403e-06
corpus422	NHS England Kent, Surrey & Sussex	Y59	Q88	09N	NHS Guildford and Waverley CCG	1	NEGATIVE	0.00153322	0.919356	0.0790931	1.81198e-05
corpus423	NHS England London	Y56	Q71	08L	NHS Lewisham CCG	5	POSITIVE	0.978548	0.000103117	0.0213471	1.98093e-06
corpus424	NHS England London	Y56	Q71	08L	NHS Lewisham CCG	5	POSITIVE	0.987994	0.000227825	0.0116643	0.000113861
corpus425	NHS England London	Y56	Q71	08L	NHS Lewisham CCG	5	POSITIVE	0.939965	0.000117891	0.0599021	1.52007e-05
corpus426	NHS England London	Y56	Q71	08L	NHS Lewisham CCG	5	POSITIVE	0.992875	0.000101511	0.00702213	1.42684e-06
corpus427	NHS England London	Y56	Q71	08F	NHS Havering CCG	5	POSITIVE	0.988878	0.000355341	0.0107601	6.8987e-06
corpus428	NHS England London	Y56	Q71	08F	NHS Havering CCG	5	POSITIVE	0.998965	0.000158903	0.000874322	2.12398e-06
corpus429	NHS England London	Y56	Q71	08F	NHS Havering CCG	1	NEGATIVE	0.01874	0.608378	0.372867	1.4513e-05
corpus430	NHS England London	Y56	Q71	08F	NHS Havering CCG	5	POSITIVE	0.986678	0.000133311	0.0131875	1.24737e-06
corpus431	NHS England London	Y56	Q71	08F	NHS Havering CCG	5	POSITIVE	0.993897	0.000144415	0.00595724	1.61068e-06
corpus432	NHS England London	Y56	Q71	08F	NHS Havering CCG	5	POSITIVE	0.941238	0.000241369	0.058517	3.87993e-06
corpus433	NHS England London	Y56	Q71	08F	NHS Havering CCG	5	POSITIVE	0.979883	0.000120148	0.0199938	3.18239e-06
corpus434	NHS England London	Y56	Q71	07Q	NHS Bromley CCG	5	POSITIVE	0.975541	0.00718181	0.0172727	4.09431e-06
corpus435	NHS England London	Y56	Q71	07Q	NHS Bromley CCG	5	POSITIVE	0.941209	0.00231812	0.056465	8.38305e-06
corpus436	NHS England London	Y56	Q71	07M	NHS Barnet CCG	1	NEGATIVE	0.0354853	0.922081	0.0424039	2.94087e-05
corpus437	NHS England London	Y56	Q71	07M	NHS Barnet CCG	5	POSITIVE	0.870201	0.0424162	0.0873172	6.51425e-05
corpus438	NHS England London	Y56	Q71	07M	NHS Barnet CCG	5	POSITIVE	0.991864	0.000853655	0.00726469	1.7589e-05
corpus439	NHS England London	Y56	Q71	07M	NHS Barnet CCG	2	POSITIVE	0.55316	0.409226	0.0330089	0.00460465
corpus440	NHS England East	Y61	Q79	06H	NHS Cambridgeshire and Peterborough CCG	5	POSITIVE	0.984252	0.00181765	0.0136375	0.000292536
corpus441	NHS England East	Y61	Q79	06H	NHS Cambridgeshire and Peterborough CCG	5	POSITIVE	0.998498	2.69173e-05	0.00147414	1.41295e-06
corpus442	NHS England East	Y61	Q79	06H	NHS Cambridgeshire and Peterborough CCG	1	POSITIVE	0.990932	9.36805e-05	0.00897372	9.53238e-07
corpus443	NHS England East	Y61	Q79	06H	NHS Cambridgeshire and Peterborough CCG	4	MIXED	0.0162529	0.0310066	0.0839492	0.868791
corpus444	NHS England Yorkshire & Humber	Y63	Q72	03H	NHS North East Lincolnshire CCG	5	POSITIVE	0.994524	0.000187006	0.00528656	2.17137e-06
corpus445	NHS England Yorkshire & Humber	Y63	Q72	03H	NHS North East Lincolnshire CCG	5	POSITIVE	0.912315	0.000457119	0.0872221	6.18983e-06
corpus446	NHS England Lancashire	Y62	Q84	00Q	NHS Blackburn with Darwen CCG	4	POSITIVE	0.999339	5.17304e-05	0.000607532	1.34415e-06
corpus447	NHS England Lancashire	Y62	Q84	00Q	NHS Blackburn with Darwen CCG	5	POSITIVE	0.932296	0.000739223	0.0669593	5.9129e-06
corpus448	NHS England Lancashire	Y62	Q84	00Q	NHS Blackburn with Darwen CCG	5	NEUTRAL	0.368851	0.00228378	0.628859	6.37539e-06
corpus449	NHS England Lancashire	Y62	Q84	00Q	NHS Blackburn with Darwen CCG	5	POSITIVE	0.9951	5.34268e-05	0.00484152	4.86979e-06
corpus450	NHS England Lancashire	Y62	Q84	00Q	NHS Blackburn with Darwen CCG	2	NEGATIVE	0.00280452	0.967664	0.0293421	0.000189207
corpus451	NHS England Lancashire	Y62	Q84	00Q	NHS Blackburn with Darwen CCG	5	POSITIVE	0.709362	0.000447054	0.290188	3.4625e-06
corpus452	NHS England Lancashire	Y62	Q84	00Q	NHS Blackburn with Darwen CCG	5	POSITIVE	0.998364	2.24042e-05	0.00161266	8.02986e-07
corpus453	NHS England Lancashire	Y62	Q84	00Q	NHS Blackburn with Darwen CCG	5	POSITIVE	0.946583	0.0222405	0.03108	9.69597e-05
corpus454	NHS England Lancashire	Y62	Q84	00Q	NHS Blackburn with Darwen CCG	5	POSITIVE	0.998237	0.00042176	0.00134075	6.01996e-07
corpus455	NHS England Lancashire	Y62	Q84	00Q	NHS Blackburn with Darwen CCG	1	NEGATIVE	0.0165568	0.701304	0.260275	0.0218645
corpus456	NHS England East	Y61	Q79	06N	NHS Herts Valleys CCG	5	POSITIVE	0.980855	0.000670719	0.018472	1.93839e-06
corpus457	NHS England East	Y61	Q79	04F	NHS Milton Keynes CCG	5	POSITIVE	0.996269	0.00206681	0.00163875	2.56375e-05
corpus458	NHS England East	Y61	Q79	04F	NHS Milton Keynes CCG	5	POSITIVE	0.996627	4.29249e-05	0.00332917	9.73664e-07
corpus459	NHS England East	Y61	Q79	04F	NHS Milton Keynes CCG	5	POSITIVE	0.979186	7.50509e-05	0.0207377	1.36285e-06
corpus460	NHS England East	Y61	Q79	04F	NHS Milton Keynes CCG	5	POSITIVE	0.990891	0.00241456	0.00662137	7.26758e-05
corpus461	NHS England East	Y61	Q79	04F	NHS Milton Keynes CCG	5	POSITIVE	0.998151	0.000237186	0.00161104	1.08214e-06
corpus462	NHS England East	Y61	Q79	04F	NHS Milton Keynes CCG	5	POSITIVE	0.992554	0.000137325	0.0073064	1.79512e-06
corpus463	NHS England East	Y61	Q79	04F	NHS Milton Keynes CCG	3	NEGATIVE	0.00353857	0.546624	0.0050221	0.444815
corpus464	NHS England East	Y61	Q79	04F	NHS Milton Keynes CCG	2	POSITIVE	0.76247	0.179273	0.058054	0.00020259
corpus465	NHS England East	Y61	Q79	04F	NHS Milton Keynes CCG	5	POSITIVE	0.999079	2.58228e-05	0.000894227	7.69968e-07
corpus466	NHS England East	Y61	Q79	04F	NHS Milton Keynes CCG	3	NEUTRAL	0.260039	0.0225035	0.717406	5.06753e-05
corpus467	NHS England East	Y61	Q79	04F	NHS Milton Keynes CCG	1	NEGATIVE	0.115403	0.75719	0.12729	0.000117422
corpus468	NHS England East	Y61	Q79	04F	NHS Milton Keynes CCG	1	NEGATIVE	9.29129e-05	0.999239	0.00066719	1.36309e-06
corpus469	NHS England East	Y61	Q79	04F	NHS Milton Keynes CCG	5	POSITIVE	0.993668	0.000107478	0.00620933	1.46958e-05
corpus470	NHS England East	Y61	Q79	04F	NHS Milton Keynes CCG	5	POSITIVE	0.997778	5.16385e-05	0.00216809	2.37086e-06
corpus471	NHS England East	Y61	Q79	04F	NHS Milton Keynes CCG	1	NEGATIVE	0.249324	0.613614	0.136979	8.30374e-05
corpus472	NHS England Greater Manchester	Y62	Q83	02A	NHS Trafford CCG	1	NEGATIVE	0.0014851	0.952048	0.0461048	0.000361941
corpus473	NHS England Greater Manchester	Y62	Q83	02A	NHS Trafford CCG	5	POSITIVE	0.999358	3.03756e-05	0.000610456	9.39981e-07
corpus474	NHS England Greater Manchester	Y62	Q83	02A	NHS Trafford CCG	5	POSITIVE	0.968737	0.00164804	0.0296134	1.8312e-06
corpus475	NHS England Cumbria & North East	Y63	Q74	01H	NHS Cumbria CCG	5	POSITIVE	0.874526	0.00793937	0.117506	2.84378e-05
corpus476	NHS England Cumbria & North East	Y63	Q74	01H	NHS Cumbria CCG	3	NEUTRAL	0.0184938	0.00153819	0.979965	3.27545e-06
corpus477	NHS England Cumbria & North East	Y63	Q74	01H	NHS Cumbria CCG	5	POSITIVE	0.98943	9.58477e-05	0.0104728	1.20489e-06
corpus478	NHS England Cumbria & North East	Y63	Q74	01H	NHS Cumbria CCG	1	POSITIVE	0.99262	0.000222614	0.00714094	1.69305e-05
corpus479	NHS England Hampshire, Isle Of Wight & Thames Valley	Y59	Q87	14Y	NHS Buckinghamshire CCG	5	POSITIVE	0.990783	0.000289575	0.00892417	2.87564e-06
corpus480	NHS England Hampshire, Isle Of Wight & Thames Valley	Y59	Q87	14Y	NHS Buckinghamshire CCG	5	POSITIVE	0.964361	8.79108e-05	0.0355423	8.66159e-06
corpus481	NHS England Hampshire, Isle Of Wight & Thames Valley	Y59	Q87	14Y	NHS Buckinghamshire CCG	5	POSITIVE	0.989394	5.56363e-05	0.0105487	1.64081e-06
corpus482	NHS England Hampshire, Isle Of Wight & Thames Valley	Y59	Q87	14Y	NHS Buckinghamshire CCG	5	POSITIVE	0.962151	0.00118222	0.0366654	1.47115e-06
corpus483	NHS England Hampshire, Isle Of Wight & Thames Valley	Y59	Q87	14Y	NHS Buckinghamshire CCG	5	POSITIVE	0.992384	6.79421e-05	0.0075458	2.43319e-06
corpus484	NHS England Hampshire, Isle Of Wight & Thames Valley	Y59	Q87	14Y	NHS Buckinghamshire CCG	1	POSITIVE	0.994238	0.000372873	0.00538801	1.10395e-06
corpus485	NHS England Hampshire, Isle Of Wight & Thames Valley	Y59	Q87	14Y	NHS Buckinghamshire CCG	4	POSITIVE	0.995808	4.3412e-05	0.0041477	1.1589e-06
corpus486	NHS England Hampshire, Isle Of Wight & Thames Valley	Y59	Q87	14Y	NHS Buckinghamshire CCG	5	POSITIVE	0.998697	0.000107448	0.00119399	1.29977e-06
corpus487	NHS England Hampshire, Isle Of Wight & Thames Valley	Y59	Q87	14Y	NHS Buckinghamshire CCG	5	POSITIVE	0.996238	0.000477472	0.00328216	2.80251e-06
corpus488	NHS England Hampshire, Isle Of Wight & Thames Valley	Y59	Q87	14Y	NHS Buckinghamshire CCG	1	NEGATIVE	0.00472665	0.983032	0.0122379	3.43605e-06
corpus489	NHS England Hampshire, Isle Of Wight & Thames Valley	Y59	Q87	14Y	NHS Buckinghamshire CCG	5	POSITIVE	0.996418	0.000107515	0.00347381	8.79345e-07
corpus490	NHS England North Midlands	Y60	Q76	05Q	NHS South East Staffs and Seisdon Peninsular CCG	1	NEGATIVE	0.00420025	0.875825	0.119972	3.16387e-06
corpus491	NHS England North Midlands	Y60	Q76	05Q	NHS South East Staffs and Seisdon Peninsular CCG	5	POSITIVE	0.947017	0.000132323	0.0528488	1.75766e-06
corpus492	NHS England North Midlands	Y60	Q76	05Q	NHS South East Staffs and Seisdon Peninsular CCG	5	POSITIVE	0.998076	7.21794e-05	0.00185064	9.18041e-07
corpus493	NHS England North Midlands	Y60	Q76	05Q	NHS South East Staffs and Seisdon Peninsular CCG	5	POSITIVE	0.997766	4.38645e-05	0.00218941	7.1427e-07
corpus494	NHS England Yorkshire & Humber	Y63	Q72	02Y	NHS East Riding of Yorkshire CCG	4	NEGATIVE	0.00621973	0.841316	0.149383	0.0030817
corpus495	NHS England Yorkshire & Humber	Y63	Q72	02Y	NHS East Riding of Yorkshire CCG	3	POSITIVE	0.820454	0.104253	0.0752722	2.11677e-05
corpus496	NHS England Yorkshire & Humber	Y63	Q72	02Y	NHS East Riding of Yorkshire CCG	5	POSITIVE	0.986701	9.67429e-05	0.0131982	3.93487e-06
corpus497	NHS England Yorkshire & Humber	Y63	Q72	02Y	NHS East Riding of Yorkshire CCG	5	POSITIVE	0.96445	0.00702412	0.0284878	3.8241e-05
corpus498	NHS England Yorkshire & Humber	Y63	Q72	02Y	NHS East Riding of Yorkshire CCG	4	POSITIVE	0.858779	0.00107346	0.140074	7.34564e-05
corpus499	NHS England Yorkshire & Humber	Y63	Q72	03K	NHS North Lincolnshire CCG	5	POSITIVE	0.992159	0.000251491	0.00758805	1.00411e-06
corpus500	NHS England Yorkshire & Humber	Y63	Q72	02X	NHS Doncaster CCG	5	POSITIVE	0.993119	0.000177666	0.00670238	8.43319e-07
corpus501	NHS England Yorkshire & Humber	Y63	Q72	02X	NHS Doncaster CCG	5	POSITIVE	0.998521	4.83822e-05	0.00142999	1.04009e-06
corpus502	NHS England Yorkshire & Humber	Y63	Q72	02X	NHS Doncaster CCG	5	POSITIVE	0.962606	0.0261499	0.0112107	3.3553e-05
corpus503	NHS England Yorkshire & Humber	Y63	Q72	02X	NHS Doncaster CCG	5	POSITIVE	0.976204	0.000451786	0.023343	1.23512e-06
corpus504	NHS England Yorkshire & Humber	Y63	Q72	02X	NHS Doncaster CCG	5	POSITIVE	0.960215	0.000296346	0.0394813	7.63856e-06
corpus505	NHS England Yorkshire & Humber	Y63	Q72	02X	NHS Doncaster CCG	2	NEGATIVE	0.0337034	0.760724	0.205535	3.78025e-05
corpus506	NHS England Yorkshire & Humber	Y63	Q72	02X	NHS Doncaster CCG	5	POSITIVE	0.965328	0.00128942	0.0325395	0.000843007
corpus507	NHS England Yorkshire & Humber	Y63	Q72	02X	NHS Doncaster CCG	5	POSITIVE	0.998398	2.77641e-05	0.00157303	1.05202e-06
corpus508	NHS England Yorkshire & Humber	Y63	Q72	02X	NHS Doncaster CCG	5	POSITIVE	0.979612	0.000345847	0.0200203	2.17623e-05
corpus509	NHS England Yorkshire & Humber	Y63	Q72	02X	NHS Doncaster CCG	1	NEGATIVE	0.0228747	0.858881	0.118241	3.48899e-06
corpus510	NHS England North Midlands	Y60	Q76	04K	NHS Nottingham City CCG	3	NEGATIVE	0.0245679	0.940013	0.0352359	0.000182742
corpus511	NHS England North Midlands	Y60	Q76	04K	NHS Nottingham City CCG	2	NEGATIVE	0.00683452	0.797348	0.195793	2.48074e-05
corpus512	NHS England North Midlands	Y60	Q76	04K	NHS Nottingham City CCG	5	POSITIVE	0.939579	0.000875972	0.059536	8.868e-06
corpus513	NHS England North Midlands	Y60	Q76	04K	NHS Nottingham City CCG	5	POSITIVE	0.654812	0.0209916	0.313147	0.01105
corpus514	NHS England North Midlands	Y60	Q76	04K	NHS Nottingham City CCG	5	POSITIVE	0.990393	0.00026963	0.00933541	1.5637e-06
corpus515	NHS England Central Midlands	Y60	Q78	04C	NHS Leicester City CCG	5	POSITIVE	0.994653	6.31458e-05	0.00528215	1.72651e-06
corpus516	NHS England Central Midlands	Y60	Q78	04C	NHS Leicester City CCG	5	POSITIVE	0.99628	0.000589824	0.00312872	1.30078e-06
corpus517	NHS England Central Midlands	Y60	Q78	04C	NHS Leicester City CCG	5	POSITIVE	0.90645	0.00141096	0.0921348	4.47526e-06
corpus518	NHS England Central Midlands	Y60	Q78	04C	NHS Leicester City CCG	5	POSITIVE	0.996573	3.15395e-05	0.00339452	1.07047e-06
corpus519	NHS England Central Midlands	Y60	Q78	04C	NHS Leicester City CCG	5	POSITIVE	0.944326	0.0016884	0.0539795	6.23894e-06
corpus520	NHS England Central Midlands	Y60	Q78	04C	NHS Leicester City CCG	5	POSITIVE	0.999434	0.000113767	0.000451198	1.41614e-06
corpus521	NHS England Central Midlands	Y60	Q78	04C	NHS Leicester City CCG	5	POSITIVE	0.980689	8.59405e-05	0.0192222	3.00981e-06
corpus522	NHS England Central Midlands	Y60	Q78	04C	NHS Leicester City CCG	5	POSITIVE	0.933121	0.000723572	0.0661507	4.18089e-06
corpus523	NHS England Central Midlands	Y60	Q78	04C	NHS Leicester City CCG	5	POSITIVE	0.998546	5.77346e-05	0.00139505	1.07323e-06
corpus524	NHS England Central Midlands	Y60	Q78	04C	NHS Leicester City CCG	1	POSITIVE	0.519962	0.298507	0.181008	0.000523034
corpus525	NHS England Hampshire, Isle Of Wight & Thames Valley	Y59	Q87	14Y	NHS Buckinghamshire CCG	5	POSITIVE	0.996395	7.73359e-05	0.00352645	1.21154e-06
corpus526	NHS England Hampshire, Isle Of Wight & Thames Valley	Y59	Q87	14Y	NHS Buckinghamshire CCG	1	NEGATIVE	0.000236275	0.9967	0.00302237	4.13792e-05
corpus527	NHS England Hampshire, Isle Of Wight & Thames Valley	Y59	Q87	14Y	NHS Buckinghamshire CCG	5	POSITIVE	0.955081	0.0030475	0.0418658	5.82027e-06
corpus528	NHS England Hampshire, Isle Of Wight & Thames Valley	Y59	Q87	14Y	NHS Buckinghamshire CCG	1	NEGATIVE	0.264075	0.71207	0.021704	0.00215117
corpus529	NHS England Hampshire, Isle Of Wight & Thames Valley	Y59	Q87	14Y	NHS Buckinghamshire CCG	5	POSITIVE	0.966894	0.000216691	0.0328885	8.74582e-07
corpus530	NHS England Hampshire, Isle Of Wight & Thames Valley	Y59	Q87	14Y	NHS Buckinghamshire CCG	5	POSITIVE	0.772086	0.101756	0.12612	3.76975e-05
corpus531	NHS England Hampshire, Isle Of Wight & Thames Valley	Y59	Q87	14Y	NHS Buckinghamshire CCG	5	POSITIVE	0.998802	0.00014775	0.00104904	1.26458e-06
corpus532	NHS England Hampshire, Isle Of Wight & Thames Valley	Y59	Q87	14Y	NHS Buckinghamshire CCG	5	POSITIVE	0.84561	0.000676292	0.15371	3.7043e-06
corpus533	NHS England Hampshire, Isle Of Wight & Thames Valley	Y59	Q87	14Y	NHS Buckinghamshire CCG	5	POSITIVE	0.788767	0.00304914	0.207869	0.000314638
corpus534	NHS England Hampshire, Isle Of Wight & Thames Valley	Y59	Q87	14Y	NHS Buckinghamshire CCG	2	NEGATIVE	0.352687	0.537701	0.109578	3.4218e-05
corpus535	NHS England Lancashire	Y62	Q84	01A	NHS East Lancashire CCG	5	POSITIVE	0.996423	0.00024809	0.00332666	2.18614e-06
corpus536	NHS England Lancashire	Y62	Q84	01A	NHS East Lancashire CCG	1	NEUTRAL	0.451821	0.00102279	0.547151	5.64877e-06
corpus537	NHS England Lancashire	Y62	Q84	01A	NHS East Lancashire CCG	5	POSITIVE	0.893353	0.00184521	0.104768	3.40627e-05
corpus538	NHS England Lancashire	Y62	Q84	01A	NHS East Lancashire CCG	5	POSITIVE	0.994986	0.000138752	0.00487309	1.76957e-06
corpus539	NHS England Lancashire	Y62	Q84	01A	NHS East Lancashire CCG	5	POSITIVE	0.929779	0.00113195	0.069061	2.75617e-05
corpus540	NHS England Lancashire	Y62	Q84	01A	NHS East Lancashire CCG	5	POSITIVE	0.55272	0.000626718	0.446642	1.12937e-05
corpus541	NHS England East	Y61	Q79	06K	NHS East and North Hertfordshire CCG	5	POSITIVE	0.984264	8.09892e-05	0.0156538	1.16839e-06
corpus542	NHS England East	Y61	Q79	06K	NHS East and North Hertfordshire CCG	5	NEUTRAL	0.207495	0.0267634	0.765719	2.2062e-05
corpus543	NHS England East	Y61	Q79	06K	NHS East and North Hertfordshire CCG	5	POSITIVE	0.991648	6.27186e-05	0.00828801	1.26204e-06
corpus544	NHS England East	Y61	Q79	06K	NHS East and North Hertfordshire CCG	5	POSITIVE	0.997612	0.000274768	0.00210404	9.23825e-06
corpus545	NHS England East	Y61	Q79	06K	NHS East and North Hertfordshire CCG	5	POSITIVE	0.772902	0.00575807	0.221321	1.8614e-05
corpus546	NHS England East	Y61	Q79	06K	NHS East and North Hertfordshire CCG	5	POSITIVE	0.999335	3.19441e-05	0.000631514	1.31583e-06
corpus547	NHS England East	Y61	Q79	06K	NHS East and North Hertfordshire CCG	5	POSITIVE	0.922478	0.00112936	0.0763358	5.69525e-05
corpus548	NHS England East	Y61	Q79	06K	NHS East and North Hertfordshire CCG	5	POSITIVE	0.993716	0.000126961	0.00615629	6.30682e-07
corpus549	NHS England Cheshire & Merseyside	Y62	Q75	01R	NHS South Cheshire CCG	1	NEGATIVE	0.0366727	0.957494	0.00582821	4.96625e-06
corpus550	NHS England Cheshire & Merseyside	Y62	Q75	01R	NHS South Cheshire CCG	5	POSITIVE	0.988106	0.000490101	0.0113999	4.23954e-06
corpus551	NHS England Cheshire & Merseyside	Y62	Q75	01R	NHS South Cheshire CCG	1	NEGATIVE	0.117955	0.837141	0.0448937	1.04349e-05
corpus552	NHS England Cheshire & Merseyside	Y62	Q75	01R	NHS South Cheshire CCG	5	POSITIVE	0.994548	0.000103527	0.00534688	2.01513e-06
corpus553	NHS England Cheshire & Merseyside	Y62	Q75	01R	NHS South Cheshire CCG	5	POSITIVE	0.960622	0.000642919	0.0387319	3.39426e-06
corpus554	NHS England Cheshire & Merseyside	Y62	Q75	01C	NHS Eastern Cheshire CCG	4	MIXED	0.00146015	0.0346508	0.00028885	0.9636
corpus555	NHS England Cheshire & Merseyside	Y62	Q75	01C	NHS Eastern Cheshire CCG	5	POSITIVE	0.998281	0.000190899	0.0015258	2.79856e-06
corpus556	NHS England Cheshire & Merseyside	Y62	Q75	01C	NHS Eastern Cheshire CCG	5	POSITIVE	0.996968	5.12394e-05	0.00297985	7.61476e-07
corpus557	NHS England Cheshire & Merseyside	Y62	Q75	01C	NHS Eastern Cheshire CCG	5	POSITIVE	0.99108	0.000650373	0.0082607	9.06642e-06
corpus558	NHS England Cheshire & Merseyside	Y62	Q75	01C	NHS Eastern Cheshire CCG	1	NEGATIVE	0.00117938	0.99841	0.000403457	6.7907e-06
corpus559	NHS England Cheshire & Merseyside	Y62	Q75	01C	NHS Eastern Cheshire CCG	5	POSITIVE	0.94784	0.0019138	0.0501625	8.31329e-05
corpus560	NHS England Cheshire & Merseyside	Y62	Q75	01C	NHS Eastern Cheshire CCG	5	POSITIVE	0.99967	3.08724e-05	0.00029866	9.14507e-07
corpus561	NHS England Cheshire & Merseyside	Y62	Q75	01C	NHS Eastern Cheshire CCG	5	POSITIVE	0.975208	0.000143412	0.0246407	8.00912e-06
corpus562	NHS England Cheshire & Merseyside	Y62	Q75	01C	NHS Eastern Cheshire CCG	5	POSITIVE	0.975335	0.000403444	0.0242581	2.97298e-06
corpus563	NHS England Cheshire & Merseyside	Y62	Q75	01C	NHS Eastern Cheshire CCG	5	POSITIVE	0.988749	0.000272999	0.0109768	1.24839e-06
corpus564	NHS England Cheshire & Merseyside	Y62	Q75	01C	NHS Eastern Cheshire CCG	5	POSITIVE	0.98298	0.000352669	0.0166055	6.20149e-05
corpus565	NHS England Cheshire & Merseyside	Y62	Q75	01C	NHS Eastern Cheshire CCG	5	POSITIVE	0.99964	1.32849e-05	0.000345986	1.26116e-06
corpus566	NHS England Cheshire & Merseyside	Y62	Q75	01C	NHS Eastern Cheshire CCG	5	POSITIVE	0.997764	0.000219289	0.00201216	4.43686e-06
corpus567	NHS England Yorkshire & Humber	Y63	Q72	03L	NHS Rotherham CCG	5	POSITIVE	0.981329	0.000301008	0.0181769	0.00019267
corpus568	NHS England Yorkshire & Humber	Y63	Q72	03L	NHS Rotherham CCG	5	POSITIVE	0.991295	0.000323134	0.00837939	2.25795e-06
corpus569	NHS England North Midlands	Y60	Q76	15M	NHS Derby and Derbyshire CCG	5	POSITIVE	0.998492	2.46774e-05	0.0014827	9.92214e-07
corpus570	NHS England North Midlands	Y60	Q76	15M	NHS Derby and Derbyshire CCG	5	POSITIVE	0.996072	0.000130922	0.00379195	5.04949e-06
corpus571	NHS England North Midlands	Y60	Q76	15M	NHS Derby and Derbyshire CCG	5	POSITIVE	0.99395	6.86085e-05	0.00597987	1.99783e-06
corpus572	NHS England North Midlands	Y60	Q76	15M	NHS Derby and Derbyshire CCG	5	POSITIVE	0.998371	4.34543e-05	0.00158379	1.90406e-06
corpus573	NHS England Central Midlands	Y60	Q78	04V	NHS West Leicestershire CCG	5	POSITIVE	0.999732	1.95495e-05	0.000247161	8.77753e-07
corpus574	NHS England Central Midlands	Y60	Q78	04V	NHS West Leicestershire CCG	1	NEGATIVE	0.000493372	0.972865	0.0266356	5.92185e-06
corpus575	NHS England Central Midlands	Y60	Q78	04V	NHS West Leicestershire CCG	5	POSITIVE	0.726144	0.258931	0.0148981	2.74817e-05
corpus576	NHS England Central Midlands	Y60	Q78	04V	NHS West Leicestershire CCG	5	POSITIVE	0.970547	0.000524902	0.0289262	2.18695e-06
corpus577	NHS England Central Midlands	Y60	Q78	04V	NHS West Leicestershire CCG	5	POSITIVE	0.721455	0.000764391	0.277771	9.0993e-06
corpus578	NHS England Central Midlands	Y60	Q78	04V	NHS West Leicestershire CCG	5	NEUTRAL	0.4642	0.00734983	0.528192	0.000258433
corpus579	NHS England Central Midlands	Y60	Q78	04V	NHS West Leicestershire CCG	5	POSITIVE	0.658609	0.0443028	0.297073	1.51185e-05
corpus580	NHS England Central Midlands	Y60	Q78	04V	NHS West Leicestershire CCG	1	NEGATIVE	0.258988	0.685565	0.0536161	0.00183033
corpus581	NHS England Central Midlands	Y60	Q78	04V	NHS West Leicestershire CCG	5	POSITIVE	0.998578	2.62779e-05	0.00139454	8.49075e-07
corpus582	NHS England East	Y61	Q79	06H	NHS Cambridgeshire and Peterborough CCG	5	NEUTRAL	0.391721	0.00313567	0.605134	9.80397e-06
corpus583	NHS England East	Y61	Q79	06H	NHS Cambridgeshire and Peterborough CCG	5	POSITIVE	0.975555	0.000544816	0.0238973	2.44016e-06
corpus584	NHS England East	Y61	Q79	06H	NHS Cambridgeshire and Peterborough CCG	5	POSITIVE	0.894028	0.0316985	0.0741532	0.000120689
corpus585	NHS England East	Y61	Q79	06H	NHS Cambridgeshire and Peterborough CCG	5	POSITIVE	0.981646	0.00658067	0.0117693	4.20403e-06
corpus586	NHS England East	Y61	Q79	06H	NHS Cambridgeshire and Peterborough CCG	4	NEGATIVE	0.000898234	0.943177	0.0559151	9.21133e-06
corpus587	NHS England East	Y61	Q79	06H	NHS Cambridgeshire and Peterborough CCG	5	POSITIVE	0.980233	0.00052692	0.019234	6.31882e-06
corpus588	NHS England East	Y61	Q79	06H	NHS Cambridgeshire and Peterborough CCG	1	NEGATIVE	0.00164913	0.946541	0.0518086	1.26029e-06
corpus589	NHS England East	Y61	Q79	06H	NHS Cambridgeshire and Peterborough CCG	5	POSITIVE	0.990996	0.000122209	0.00887956	2.0302e-06
corpus590	NHS England East	Y61	Q79	06H	NHS Cambridgeshire and Peterborough CCG	5	POSITIVE	0.998268	2.29726e-05	0.00170813	9.16547e-07
corpus591	NHS England East	Y61	Q79	06H	NHS Cambridgeshire and Peterborough CCG	1	NEGATIVE	0.00125801	0.965053	0.0336816	7.4193e-06
corpus592	NHS England East	Y61	Q79	06H	NHS Cambridgeshire and Peterborough CCG	5	POSITIVE	0.908227	0.00728248	0.0844855	4.9387e-06
corpus593	NHS England East	Y61	Q79	06H	NHS Cambridgeshire and Peterborough CCG	5	POSITIVE	0.810735	0.00858548	0.180651	2.87472e-05
corpus594	NHS England East	Y61	Q79	06H	NHS Cambridgeshire and Peterborough CCG	5	POSITIVE	0.810044	0.000453124	0.189501	2.5248e-06
corpus595	NHS England East	Y61	Q79	06H	NHS Cambridgeshire and Peterborough CCG	2	NEGATIVE	0.00262178	0.994488	0.00288839	1.3534e-06
corpus596	NHS England East	Y61	Q79	06H	NHS Cambridgeshire and Peterborough CCG	5	NEGATIVE	0.249792	0.591518	0.15854	0.000150491
corpus597	NHS England London	Y56	Q71	07P	NHS Brent CCG	5	POSITIVE	0.998402	3.71915e-05	0.00155957	1.3125e-06
corpus598	NHS England London	Y56	Q71	07P	NHS Brent CCG	5	POSITIVE	0.993224	6.64322e-05	0.00670604	3.38687e-06
corpus599	NHS England London	Y56	Q71	07P	NHS Brent CCG	5	POSITIVE	0.999398	1.81904e-05	0.000582315	1.15773e-06
corpus600	NHS England London	Y56	Q71	07P	NHS Brent CCG	5	POSITIVE	0.998999	0.000112669	0.000886592	1.52006e-06
corpus601	NHS England London	Y56	Q71	07P	NHS Brent CCG	5	POSITIVE	0.986393	0.000481271	0.0131203	5.70014e-06
corpus602	NHS England London	Y56	Q71	07P	NHS Brent CCG	5	POSITIVE	0.975993	0.000219519	0.0237859	1.39392e-06
corpus603	NHS England South West North	Y58	Q86	11M	NHS Gloucestershire CCG	4	POSITIVE	0.982794	8.74219e-05	0.0171167	2.1692e-06
corpus604	NHS England South West North	Y58	Q86	11M	NHS Gloucestershire CCG	5	POSITIVE	0.997618	3.59482e-05	0.00234359	2.96792e-06
corpus605	NHS England South West North	Y58	Q86	11M	NHS Gloucestershire CCG	5	POSITIVE	0.535229	0.00962191	0.455072	7.70179e-05
corpus606	NHS England South West North	Y58	Q86	11M	NHS Gloucestershire CCG	5	POSITIVE	0.719677	0.186018	0.0725348	0.0217701
corpus607	NHS England South West North	Y58	Q86	11M	NHS Gloucestershire CCG	5	POSITIVE	0.994247	0.000189109	0.00556188	2.3764e-06
corpus608	NHS England South West North	Y58	Q86	11M	NHS Gloucestershire CCG	5	POSITIVE	0.987588	0.000102143	0.0123054	3.9788e-06
corpus609	NHS England South West North	Y58	Q86	11M	NHS Gloucestershire CCG	5	POSITIVE	0.946745	0.000106721	0.0531462	2.04489e-06
corpus610	NHS England South West North	Y58	Q86	11M	NHS Gloucestershire CCG	5	POSITIVE	0.681451	0.00187194	0.316676	1.78656e-06
corpus611	NHS England South West North	Y58	Q86	11M	NHS Gloucestershire CCG	5	POSITIVE	0.994337	0.000167399	0.00549142	3.80748e-06
corpus612	NHS England South West North	Y58	Q86	11M	NHS Gloucestershire CCG	5	POSITIVE	0.995869	5.31205e-05	0.00407473	2.85079e-06
corpus613	NHS England London	Y56	Q71	09A	NHS Central London (Westminster) CCG	1	POSITIVE	0.520074	0.473686	0.00512888	0.00111156
corpus614	NHS England London	Y56	Q71	08K	NHS Lambeth CCG	5	POSITIVE	0.979381	0.000169625	0.020449	8.07139e-07
corpus615	NHS England London	Y56	Q71	08K	NHS Lambeth CCG	5	POSITIVE	0.803854	0.00172796	0.194416	2.48799e-06
corpus616	NHS England London	Y56	Q71	08K	NHS Lambeth CCG	5	POSITIVE	0.993585	0.00010478	0.00630867	1.19594e-06
corpus617	NHS England London	Y56	Q71	08Q	NHS Southwark CCG	5	NEUTRAL	0.000114573	0.000216125	0.999667	2.4893e-06
corpus618	NHS England London	Y56	Q71	08Q	NHS Southwark CCG	5	NEUTRAL	5.71581e-05	0.000242408	0.999698	2.72423e-06
corpus619	NHS England London	Y56	Q71	08Q	NHS Southwark CCG	4	NEUTRAL	0.000156752	0.000525454	0.999317	1.08766e-06
corpus620	NHS England London	Y56	Q71	08Q	NHS Southwark CCG	4	NEUTRAL	9.73586e-05	0.000496598	0.999405	1.58602e-06
corpus621	NHS England London	Y56	Q71	08Q	NHS Southwark CCG	5	NEUTRAL	0.000607583	0.00147183	0.997919	1.25404e-06
corpus622	NHS England London	Y56	Q71	08Q	NHS Southwark CCG	5	NEUTRAL	0.00105123	0.000721858	0.998226	1.10764e-06
corpus623	NHS England Yorkshire & Humber	Y63	Q72	03A	NHS Greater Huddersfield CCG	5	POSITIVE	0.981779	0.000176379	0.0180421	2.53407e-06
corpus624	NHS England Yorkshire & Humber	Y63	Q72	03A	NHS Greater Huddersfield CCG	5	POSITIVE	0.99776	4.55875e-05	0.00219128	2.75516e-06
corpus625	NHS England Yorkshire & Humber	Y63	Q72	03A	NHS Greater Huddersfield CCG	5	POSITIVE	0.999411	3.17489e-05	0.000557102	7.04577e-07
corpus626	NHS England Yorkshire & Humber	Y63	Q72	03A	NHS Greater Huddersfield CCG	5	POSITIVE	0.989719	0.00169897	0.00853338	4.9087e-05
corpus627	NHS England Yorkshire & Humber	Y63	Q72	03A	NHS Greater Huddersfield CCG	5	POSITIVE	0.974223	0.0145915	0.0111768	8.38002e-06
corpus628	NHS England Yorkshire & Humber	Y63	Q72	03A	NHS Greater Huddersfield CCG	1	NEUTRAL	0.11122	0.24681	0.641617	0.000353326
corpus629	NHS England Yorkshire & Humber	Y63	Q72	03A	NHS Greater Huddersfield CCG	5	POSITIVE	0.998338	2.99047e-05	0.00163084	1.04003e-06
corpus630	NHS England Yorkshire & Humber	Y63	Q72	03A	NHS Greater Huddersfield CCG	5	POSITIVE	0.989398	0.000258193	0.0103395	3.85414e-06
corpus631	NHS England Yorkshire & Humber	Y63	Q72	03A	NHS Greater Huddersfield CCG	5	POSITIVE	0.955266	0.00647904	0.0382214	3.38619e-05
corpus632	NHS England West Midlands	Y60	Q77	15E	NHS Birmingham and Solihull CCG	1	NEGATIVE	0.0545741	0.926674	0.0187365	1.53252e-05
corpus633	NHS England West Midlands	Y60	Q77	15E	NHS Birmingham and Solihull CCG	5	POSITIVE	0.992292	0.000896607	0.00680301	8.26791e-06
corpus634	NHS England North Midlands	Y60	Q76	05N	NHS Shropshire CCG	5	POSITIVE	0.966574	0.000197628	0.0332259	2.03541e-06
corpus635	NHS England North Midlands	Y60	Q76	05N	NHS Shropshire CCG	5	POSITIVE	0.995981	9.13086e-05	0.00392685	1.11911e-06
corpus636	NHS England North Midlands	Y60	Q76	05N	NHS Shropshire CCG	5	POSITIVE	0.9402	0.000258915	0.0595394	1.96346e-06
corpus637	NHS England North Midlands	Y60	Q76	05N	NHS Shropshire CCG	5	POSITIVE	0.988272	6.6254e-05	0.0116614	7.92888e-07
corpus638	NHS England North Midlands	Y60	Q76	05N	NHS Shropshire CCG	5	POSITIVE	0.979328	0.000159961	0.0205095	2.04403e-06
corpus639	NHS England North Midlands	Y60	Q76	05N	NHS Shropshire CCG	5	POSITIVE	0.968855	0.000454274	0.0306864	4.70467e-06
corpus640	NHS England North Midlands	Y60	Q76	05N	NHS Shropshire CCG	5	POSITIVE	0.992258	0.000920491	0.00681658	4.95969e-06
corpus641	NHS England North Midlands	Y60	Q76	05N	NHS Shropshire CCG	5	POSITIVE	0.992764	0.0002422	0.00699292	7.32142e-07
corpus642	NHS England North Midlands	Y60	Q76	05N	NHS Shropshire CCG	5	POSITIVE	0.99912	2.99914e-05	0.000848563	1.76762e-06
corpus643	NHS England West Midlands	Y60	Q77	05Y	NHS Walsall CCG	5	POSITIVE	0.993491	0.000334665	0.00617027	4.32815e-06
corpus644	NHS England West Midlands	Y60	Q77	05Y	NHS Walsall CCG	5	POSITIVE	0.985933	0.000520566	0.0135427	4.09711e-06
corpus645	NHS England West Midlands	Y60	Q77	05Y	NHS Walsall CCG	5	POSITIVE	0.919894	0.0395533	0.0405407	1.22192e-05
corpus646	NHS England West Midlands	Y60	Q77	05Y	NHS Walsall CCG	5	POSITIVE	0.999259	1.74945e-05	0.000721554	1.68936e-06
corpus647	NHS England West Midlands	Y60	Q77	05Y	NHS Walsall CCG	5	POSITIVE	0.800096	0.0456943	0.154034	0.000176396
corpus648	NHS England West Midlands	Y60	Q77	05Y	NHS Walsall CCG	3	POSITIVE	0.767356	0.169132	0.0613842	0.00212789
corpus649	NHS England West Midlands	Y60	Q77	05Y	NHS Walsall CCG	5	POSITIVE	0.994404	7.23202e-05	0.00552285	7.08019e-07
corpus650	NHS England West Midlands	Y60	Q77	05Y	NHS Walsall CCG	5	POSITIVE	0.981942	0.000547746	0.0175078	2.53727e-06
corpus651	NHS England West Midlands	Y60	Q77	05Y	NHS Walsall CCG	5	POSITIVE	0.937958	0.000194465	0.0618448	2.86368e-06
corpus652	NHS England West Midlands	Y60	Q77	05Y	NHS Walsall CCG	5	POSITIVE	0.949119	0.00398881	0.0468886	3.68876e-06
corpus653	NHS England West Midlands	Y60	Q77	05Y	NHS Walsall CCG	5	POSITIVE	0.995947	4.2613e-05	0.00400968	9.53297e-07
corpus654	NHS England North Midlands	Y60	Q76	05X	NHS Telford & Wrekin CCG	1	NEUTRAL	0.0572979	0.349406	0.593236	6.04141e-05
corpus655	NHS England North Midlands	Y60	Q76	05X	NHS Telford & Wrekin CCG	1	NEGATIVE	0.000913184	0.998071	0.00101527	5.90342e-07
corpus656	NHS England North Midlands	Y60	Q76	05X	NHS Telford & Wrekin CCG	5	POSITIVE	0.999412	3.616e-05	0.000550546	1.17489e-06
corpus657	NHS England North Midlands	Y60	Q76	05X	NHS Telford & Wrekin CCG	2	NEGATIVE	0.000169734	0.998979	0.000849759	1.1779e-06
corpus658	NHS England North Midlands	Y60	Q76	05X	NHS Telford & Wrekin CCG	5	POSITIVE	0.999124	3.05866e-05	0.000844629	6.47214e-07
corpus659	NHS England North Midlands	Y60	Q76	05X	NHS Telford & Wrekin CCG	5	POSITIVE	0.847794	0.0243564	0.123614	0.0042357
corpus660	NHS England North Midlands	Y60	Q76	05X	NHS Telford & Wrekin CCG	1	NEGATIVE	0.171894	0.663511	0.164206	0.000389134
corpus661	NHS England North Midlands	Y60	Q76	05X	NHS Telford & Wrekin CCG	5	POSITIVE	0.78147	0.00124474	0.217263	2.21881e-05
corpus662	NHS England North Midlands	Y60	Q76	05X	NHS Telford & Wrekin CCG	5	POSITIVE	0.998187	0.000151716	0.00166041	5.64855e-07
corpus663	NHS England North Midlands	Y60	Q76	05X	NHS Telford & Wrekin CCG	5	POSITIVE	0.993463	0.000168703	0.00636527	3.52647e-06
corpus664	NHS England North Midlands	Y60	Q76	05X	NHS Telford & Wrekin CCG	5	POSITIVE	0.98862	0.00244819	0.00892682	4.80785e-06
corpus665	NHS England North Midlands	Y60	Q76	05X	NHS Telford & Wrekin CCG	2	NEGATIVE	0.000169409	0.999382	0.000447094	1.98118e-06
corpus666	NHS England North Midlands	Y60	Q76	05D	NHS East Staffordshire CCG	5	POSITIVE	0.981331	0.000726224	0.0179419	1.15043e-06
corpus667	NHS England North Midlands	Y60	Q76	05D	NHS East Staffordshire CCG	5	POSITIVE	0.997282	9.46179e-05	0.00262182	1.85093e-06
corpus668	NHS England North Midlands	Y60	Q76	05D	NHS East Staffordshire CCG	5	POSITIVE	0.993497	0.000113513	0.00638859	8.35431e-07
corpus669	NHS England North Midlands	Y60	Q76	05D	NHS East Staffordshire CCG	5	POSITIVE	0.999325	4.81398e-05	0.000626503	7.1326e-07
corpus670	NHS England North Midlands	Y60	Q76	05D	NHS East Staffordshire CCG	5	POSITIVE	0.997212	5.43244e-05	0.00273187	2.10274e-06
corpus671	NHS England North Midlands	Y60	Q76	05D	NHS East Staffordshire CCG	5	POSITIVE	0.998176	0.000147339	0.00167162	4.72224e-06
corpus672	NHS England North Midlands	Y60	Q76	05D	NHS East Staffordshire CCG	5	POSITIVE	0.992699	0.00034456	0.00695359	2.99481e-06
corpus673	NHS England North Midlands	Y60	Q76	05D	NHS East Staffordshire CCG	5	POSITIVE	0.991215	0.00016034	0.00862077	4.16359e-06
corpus674	NHS England North Midlands	Y60	Q76	05D	NHS East Staffordshire CCG	1	POSITIVE	0.99392	9.77114e-05	0.0055554	0.000426969
corpus675	NHS England North Midlands	Y60	Q76	05V	NHS Stafford and Surrounds CCG	1	NEGATIVE	0.00716117	0.9475	0.0453178	2.14165e-05
corpus676	NHS England North Midlands	Y60	Q76	05V	NHS Stafford and Surrounds CCG	1	POSITIVE	0.814201	0.159703	0.00990244	0.016194
corpus677	NHS England North Midlands	Y60	Q76	05V	NHS Stafford and Surrounds CCG	5	POSITIVE	0.928344	0.00350677	0.068145	4.09478e-06
corpus678	NHS England North Midlands	Y60	Q76	05V	NHS Stafford and Surrounds CCG	1	NEGATIVE	0.106316	0.852162	0.0410148	0.000507275
corpus679	NHS England North Midlands	Y60	Q76	05V	NHS Stafford and Surrounds CCG	5	POSITIVE	0.976358	0.000152384	0.0234876	1.65211e-06
corpus680	NHS England North Midlands	Y60	Q76	05V	NHS Stafford and Surrounds CCG	4	POSITIVE	0.996545	3.04685e-05	0.00342395	9.67163e-07
corpus681	NHS England North Midlands	Y60	Q76	05V	NHS Stafford and Surrounds CCG	5	POSITIVE	0.935093	0.000757048	0.064148	2.36919e-06
corpus682	NHS England West Midlands	Y60	Q77	15E	NHS Birmingham and Solihull CCG	5	POSITIVE	0.997799	0.000792808	0.00140529	3.08432e-06
corpus683	NHS England West Midlands	Y60	Q77	15E	NHS Birmingham and Solihull CCG	5	POSITIVE	0.984399	0.0142765	0.00123942	8.52341e-05
corpus684	NHS England West Midlands	Y60	Q77	05L	NHS Sandwell and West Birmingham CCG	5	NEUTRAL	0.204231	0.000690544	0.795075	2.99201e-06
corpus685	NHS England West Midlands	Y60	Q77	15E	NHS Birmingham and Solihull CCG	5	POSITIVE	0.843102	0.00135096	0.155544	3.16696e-06
corpus686	NHS England West Midlands	Y60	Q77	15E	NHS Birmingham and Solihull CCG	5	POSITIVE	0.999493	2.16329e-05	0.000483713	1.77428e-06
corpus687	NHS England West Midlands	Y60	Q77	05L	NHS Sandwell and West Birmingham CCG	5	POSITIVE	0.997462	6.15685e-05	0.00247555	7.54323e-07
corpus688	NHS England Yorkshire & Humber	Y63	Q72	15F	NHS Leeds CCG	4	POSITIVE	0.607533	0.0394571	0.348209	0.00480108
corpus689	NHS England Yorkshire & Humber	Y63	Q72	03N	NHS Sheffield CCG	5	POSITIVE	0.993815	0.000169581	0.00601366	2.12667e-06
corpus690	NHS England North Midlands	Y60	Q76	04M	NHS Nottingham West CCG	5	POSITIVE	0.987729	9.18848e-05	0.0121784	7.65183e-07
corpus691	NHS England North Midlands	Y60	Q76	04M	NHS Nottingham West CCG	5	POSITIVE	0.999196	3.10173e-05	0.000771411	1.22792e-06
corpus692	NHS England North Midlands	Y60	Q76	04M	NHS Nottingham West CCG	5	POSITIVE	0.961322	0.0316118	0.00697978	8.68456e-05
corpus693	NHS England North Midlands	Y60	Q76	04M	NHS Nottingham West CCG	5	POSITIVE	0.949891	0.00270363	0.0473826	2.26082e-05
corpus694	NHS England North Midlands	Y60	Q76	04M	NHS Nottingham West CCG	5	POSITIVE	0.986958	0.000220841	0.0128186	2.42349e-06
corpus695	NHS England North Midlands	Y60	Q76	04M	NHS Nottingham West CCG	5	POSITIVE	0.605758	0.0609464	0.333157	0.000138909
corpus696	NHS England North Midlands	Y60	Q76	04M	NHS Nottingham West CCG	5	POSITIVE	0.876073	0.00112364	0.122801	3.07308e-06
corpus697	NHS England North Midlands	Y60	Q76	04M	NHS Nottingham West CCG	5	POSITIVE	0.958457	0.00060222	0.0409216	1.93753e-05
corpus698	NHS England North Midlands	Y60	Q76	04M	NHS Nottingham West CCG	5	POSITIVE	0.990253	0.000221758	0.00952276	2.38779e-06
corpus699	NHS England North Midlands	Y60	Q76	04M	NHS Nottingham West CCG	5	POSITIVE	0.931152	0.00090492	0.0679382	4.88525e-06
corpus700	NHS England North Midlands	Y60	Q76	04M	NHS Nottingham West CCG	5	POSITIVE	0.985489	0.000278729	0.0142022	3.02556e-05
corpus701	NHS England North Midlands	Y60	Q76	04M	NHS Nottingham West CCG	4	POSITIVE	0.948293	0.00106815	0.0504157	0.000223128
corpus702	NHS England North Midlands	Y60	Q76	04M	NHS Nottingham West CCG	5	POSITIVE	0.979332	0.000152192	0.0205099	5.60106e-06
corpus703	NHS England North Midlands	Y60	Q76	04M	NHS Nottingham West CCG	5	POSITIVE	0.99822	2.73914e-05	0.00175169	1.19735e-06
corpus704	NHS England North Midlands	Y60	Q76	04M	NHS Nottingham West CCG	1	POSITIVE	0.991226	0.00327594	0.00549429	3.92224e-06
corpus705	NHS England North Midlands	Y60	Q76	04M	NHS Nottingham West CCG	1	NEGATIVE	0.296696	0.671582	0.0316468	7.48908e-05
corpus706	NHS England North Midlands	Y60	Q76	04M	NHS Nottingham West CCG	5	POSITIVE	0.738134	0.00592836	0.255932	6.0873e-06
corpus707	NHS England North Midlands	Y60	Q76	04M	NHS Nottingham West CCG	5	POSITIVE	0.97473	0.000682517	0.0245822	5.1494e-06
corpus708	NHS England North Midlands	Y60	Q76	04M	NHS Nottingham West CCG	5	POSITIVE	0.916235	0.000753594	0.0825202	0.000490839
corpus709	NHS England North Midlands	Y60	Q76	04N	NHS Rushcliffe CCG	5	POSITIVE	0.991194	5.39615e-05	0.0087517	7.30696e-07
corpus710	NHS England Cumbria & North East	Y63	Q74	01H	NHS Cumbria CCG	2	NEGATIVE	0.0221693	0.732669	0.241421	0.00374121
corpus711	NHS England Cumbria & North East	Y63	Q74	01H	NHS Cumbria CCG	1	NEUTRAL	0.0842521	0.302178	0.613556	1.4411e-05
corpus712	NHS England Cumbria & North East	Y63	Q74	01H	NHS Cumbria CCG	2	NEGATIVE	0.00240345	0.667012	0.330576	8.33226e-06
corpus713	NHS England Cumbria & North East	Y63	Q74	01H	NHS Cumbria CCG	5	POSITIVE	0.944203	0.0381038	0.0176875	6.19786e-06
corpus714	NHS England Lancashire	Y62	Q84	02M	NHS Fylde & Wyre CCG	5	POSITIVE	0.977083	0.000742882	0.0221717	2.66916e-06
corpus715	NHS England Lancashire	Y62	Q84	02M	NHS Fylde & Wyre CCG	5	POSITIVE	0.979783	0.00378939	0.0164166	1.12904e-05
corpus716	NHS England Lancashire	Y62	Q84	02M	NHS Fylde & Wyre CCG	1	NEGATIVE	0.00622828	0.992031	0.00173905	2.25312e-06
corpus717	NHS England Lancashire	Y62	Q84	02M	NHS Fylde & Wyre CCG	1	NEGATIVE	0.136433	0.77972	0.0838149	3.17012e-05
corpus718	NHS England Lancashire	Y62	Q84	01K	NHS Lancashire North CCG	5	POSITIVE	0.99008	0.00015177	0.00976778	8.18855e-07
corpus719	NHS England Lancashire	Y62	Q84	01K	NHS Lancashire North CCG	5	POSITIVE	0.99549	0.000793905	0.00371426	2.29532e-06
corpus720	NHS England Lancashire	Y62	Q84	01K	NHS Lancashire North CCG	5	POSITIVE	0.987037	0.00320758	0.00975315	1.76732e-06
corpus721	NHS England Lancashire	Y62	Q84	01A	NHS East Lancashire CCG	5	POSITIVE	0.994917	4.2799e-05	0.00503942	8.07914e-07
corpus722	NHS England Lancashire	Y62	Q84	01A	NHS East Lancashire CCG	5	POSITIVE	0.989921	7.40723e-05	0.0100013	3.19219e-06
corpus723	NHS England Lancashire	Y62	Q84	01A	NHS East Lancashire CCG	5	POSITIVE	0.995036	0.00014806	0.0048125	3.08787e-06
corpus724	NHS England Lancashire	Y62	Q84	01A	NHS East Lancashire CCG	5	POSITIVE	0.819857	0.0180208	0.161923	0.000199371
corpus725	NHS England Lancashire	Y62	Q84	01A	NHS East Lancashire CCG	5	NEGATIVE	0.185117	0.667512	0.147253	0.000117421
corpus726	NHS England Lancashire	Y62	Q84	01A	NHS East Lancashire CCG	5	POSITIVE	0.767058	0.0218682	0.211068	5.11444e-06
corpus727	NHS England Lancashire	Y62	Q84	01A	NHS East Lancashire CCG	5	POSITIVE	0.999155	2.78431e-05	0.000816605	1.00848e-06
corpus728	NHS England Lancashire	Y62	Q84	01A	NHS East Lancashire CCG	5	POSITIVE	0.986351	9.72457e-05	0.0135411	1.0419e-05
corpus729	NHS England Lancashire	Y62	Q84	01A	NHS East Lancashire CCG	5	POSITIVE	0.97374	0.000103233	0.0261546	2.01476e-06
corpus730	NHS England Lancashire	Y62	Q84	01A	NHS East Lancashire CCG	5	POSITIVE	0.989455	3.11116e-05	0.0105129	1.23342e-06
corpus731	NHS England Greater Manchester	Y62	Q83	14L	NHS Manchester CCG	5	POSITIVE	0.967732	0.00768229	0.0245697	1.58158e-05
corpus732	NHS England Greater Manchester	Y62	Q83	14L	NHS Manchester CCG	5	POSITIVE	0.994552	0.000196802	0.00524705	4.0034e-06
corpus733	NHS England Greater Manchester	Y62	Q83	14L	NHS Manchester CCG	5	POSITIVE	0.998091	6.95736e-05	0.00183701	2.28723e-06
corpus734	NHS England Greater Manchester	Y62	Q83	14L	NHS Manchester CCG	5	POSITIVE	0.968462	0.000536204	0.030971	3.08547e-05
corpus735	NHS England Greater Manchester	Y62	Q83	14L	NHS Manchester CCG	5	POSITIVE	0.975282	0.00325844	0.0214572	2.6873e-06
corpus736	NHS England Greater Manchester	Y62	Q83	14L	NHS Manchester CCG	5	POSITIVE	0.983135	0.000436895	0.0164261	1.69054e-06
corpus737	NHS England Greater Manchester	Y62	Q83	14L	NHS Manchester CCG	5	POSITIVE	0.95005	0.000237455	0.0497112	1.0591e-06
corpus738	NHS England Greater Manchester	Y62	Q83	14L	NHS Manchester CCG	5	POSITIVE	0.965351	0.000187811	0.0344581	2.92977e-06
corpus739	NHS England Greater Manchester	Y62	Q83	14L	NHS Manchester CCG	4	NEGATIVE	0.00567682	0.991759	0.00256148	2.89332e-06
corpus740	NHS England Yorkshire & Humber	Y63	Q72	02Y	NHS East Riding of Yorkshire CCG	1	NEGATIVE	0.000320248	0.997532	0.00214693	7.97278e-07
corpus741	NHS England Yorkshire & Humber	Y63	Q72	02Y	NHS East Riding of Yorkshire CCG	5	POSITIVE	0.999321	2.83533e-05	0.000648352	1.82572e-06
corpus742	NHS England Yorkshire & Humber	Y63	Q72	02Y	NHS East Riding of Yorkshire CCG	5	POSITIVE	0.997012	6.67749e-05	0.00292061	1.05533e-06
corpus743	NHS England East	Y61	Q79	06F	NHS Bedfordshire CCG	5	POSITIVE	0.996201	0.000321161	0.00347411	3.46711e-06
corpus744	NHS England East	Y61	Q79	06F	NHS Bedfordshire CCG	5	POSITIVE	0.99847	3.77754e-05	0.00149145	7.28114e-07
corpus745	NHS England East	Y61	Q79	06F	NHS Bedfordshire CCG	5	POSITIVE	0.969	0.00166262	0.0293346	3.04567e-06
corpus746	NHS England East	Y61	Q79	06P	NHS Luton CCG	5	POSITIVE	0.999264	6.18689e-05	0.000672804	1.1925e-06
corpus747	NHS England East	Y61	Q79	06P	NHS Luton CCG	5	POSITIVE	0.99783	9.38837e-05	0.00207377	2.09672e-06
corpus748	NHS England East	Y61	Q79	06P	NHS Luton CCG	5	POSITIVE	0.99527	0.000149532	0.00457848	2.32891e-06
corpus749	NHS England East	Y61	Q79	06P	NHS Luton CCG	5	POSITIVE	0.999627	1.75287e-05	0.000352465	3.02633e-06
corpus750	NHS England East	Y61	Q79	06P	NHS Luton CCG	5	POSITIVE	0.990972	4.08285e-05	0.00898525	2.18243e-06
corpus751	NHS England East	Y61	Q79	06P	NHS Luton CCG	5	POSITIVE	0.9752	0.00119431	0.015767	0.00783884
corpus752	NHS England East	Y61	Q79	06P	NHS Luton CCG	5	POSITIVE	0.980824	0.000614067	0.0185416	2.07038e-05
corpus753	NHS England East	Y61	Q79	06P	NHS Luton CCG	5	POSITIVE	0.999633	1.3587e-05	0.000352256	1.06457e-06
corpus754	NHS England Central Midlands	Y60	Q78	03W	NHS East Leicestershire and Rutland CCG	5	POSITIVE	0.996413	0.000143513	0.00344239	1.57424e-06
corpus755	NHS England Central Midlands	Y60	Q78	03W	NHS East Leicestershire and Rutland CCG	5	POSITIVE	0.957568	0.00527582	0.037147	9.04211e-06
corpus756	NHS England Central Midlands	Y60	Q78	03W	NHS East Leicestershire and Rutland CCG	5	POSITIVE	0.999746	3.75291e-05	0.0002154	1.1974e-06
corpus757	NHS England Central Midlands	Y60	Q78	03W	NHS East Leicestershire and Rutland CCG	1	NEUTRAL	0.0687261	0.159604	0.771658	1.21686e-05
corpus758	NHS England Central Midlands	Y60	Q78	03W	NHS East Leicestershire and Rutland CCG	1	NEGATIVE	0.0175213	0.691519	0.290779	0.000180593
corpus759	NHS England Central Midlands	Y60	Q78	03W	NHS East Leicestershire and Rutland CCG	5	POSITIVE	0.991736	6.91918e-05	0.00819356	1.25371e-06
corpus760	NHS England Central Midlands	Y60	Q78	03W	NHS East Leicestershire and Rutland CCG	5	POSITIVE	0.810678	0.00347728	0.185841	3.82733e-06
corpus761	NHS England Central Midlands	Y60	Q78	03W	NHS East Leicestershire and Rutland CCG	5	POSITIVE	0.999473	2.09842e-05	0.000504615	1.14395e-06
corpus762	NHS England Central Midlands	Y60	Q78	03W	NHS East Leicestershire and Rutland CCG	2	POSITIVE	0.731205	0.118169	0.150614	1.18252e-05
corpus763	NHS England Central Midlands	Y60	Q78	03W	NHS East Leicestershire and Rutland CCG	5	POSITIVE	0.931194	0.00063301	0.06817	3.37721e-06
corpus764	NHS England Central Midlands	Y60	Q78	03W	NHS East Leicestershire and Rutland CCG	5	POSITIVE	0.844426	0.124501	0.0310089	6.38652e-05
corpus765	NHS England West Midlands	Y60	Q77	05L	NHS Sandwell and West Birmingham CCG	2	NEGATIVE	0.000432357	0.990653	0.00891285	2.06034e-06
corpus766	NHS England West Midlands	Y60	Q77	15E	NHS Birmingham and Solihull CCG	5	POSITIVE	0.973239	0.000359695	0.0263973	3.86624e-06
corpus767	NHS England West Midlands	Y60	Q77	15E	NHS Birmingham and Solihull CCG	5	POSITIVE	0.997801	3.15692e-05	0.00216678	6.80707e-07
corpus768	NHS England West Midlands	Y60	Q77	15E	NHS Birmingham and Solihull CCG	5	POSITIVE	0.9965	0.000572929	0.00292605	6.90849e-07
corpus769	NHS England West Midlands	Y60	Q77	15E	NHS Birmingham and Solihull CCG	5	POSITIVE	0.998479	6.75419e-05	0.00145153	1.64338e-06
corpus770	NHS England West Midlands	Y60	Q77	15E	NHS Birmingham and Solihull CCG	5	POSITIVE	0.989134	0.00207626	0.00874993	3.94567e-05
corpus771	NHS England West Midlands	Y60	Q77	15E	NHS Birmingham and Solihull CCG	5	POSITIVE	0.919849	0.0496764	0.030463	1.15564e-05
corpus772	NHS England West Midlands	Y60	Q77	15E	NHS Birmingham and Solihull CCG	5	POSITIVE	0.810344	0.00108999	0.188559	7.26042e-06
corpus773	NHS England West Midlands	Y60	Q77	15E	NHS Birmingham and Solihull CCG	5	POSITIVE	0.997831	8.84195e-05	0.00207909	1.37996e-06
corpus774	NHS England West Midlands	Y60	Q77	15E	NHS Birmingham and Solihull CCG	5	POSITIVE	0.999288	0.000112228	0.000597833	1.89397e-06
corpus775	NHS England West Midlands	Y60	Q77	15E	NHS Birmingham and Solihull CCG	5	POSITIVE	0.98354	0.000504963	0.015954	9.65672e-07
corpus776	NHS England West Midlands	Y60	Q77	15E	NHS Birmingham and Solihull CCG	5	POSITIVE	0.98847	0.000109088	0.0114129	8.09853e-06
corpus777	NHS England West Midlands	Y60	Q77	15E	NHS Birmingham and Solihull CCG	5	POSITIVE	0.977707	0.00328592	0.0189993	8.04129e-06
corpus778	NHS England West Midlands	Y60	Q77	15E	NHS Birmingham and Solihull CCG	5	POSITIVE	0.986208	0.000400002	0.0133362	5.56666e-05
corpus779	NHS England West Midlands	Y60	Q77	15E	NHS Birmingham and Solihull CCG	5	NEUTRAL	0.157749	0.00459284	0.837649	8.74091e-06
corpus780	NHS England West Midlands	Y60	Q77	15E	NHS Birmingham and Solihull CCG	4	NEGATIVE	0.00159598	0.990628	0.00773016	4.58871e-05
corpus781	NHS England West Midlands	Y60	Q77	15E	NHS Birmingham and Solihull CCG	5	POSITIVE	0.995811	5.34675e-05	0.00413449	1.11562e-06
corpus782	NHS England West Midlands	Y60	Q77	15E	NHS Birmingham and Solihull CCG	5	POSITIVE	0.997437	0.000125564	0.0024362	9.1933e-07
corpus783	NHS England West Midlands	Y60	Q77	15E	NHS Birmingham and Solihull CCG	5	POSITIVE	0.994159	4.73596e-05	0.00579231	1.46455e-06
corpus784	NHS England West Midlands	Y60	Q77	15E	NHS Birmingham and Solihull CCG	4	POSITIVE	0.868576	0.000116962	0.131302	4.77668e-06
corpus785	NHS England West Midlands	Y60	Q77	15E	NHS Birmingham and Solihull CCG	5	POSITIVE	0.996028	3.03172e-05	0.00394038	1.38727e-06
corpus786	NHS England West Midlands	Y60	Q77	15E	NHS Birmingham and Solihull CCG	5	POSITIVE	0.858025	0.00176327	0.140146	6.60962e-05
corpus787	NHS England West Midlands	Y60	Q77	15E	NHS Birmingham and Solihull CCG	5	POSITIVE	0.992326	0.000190819	0.00727247	0.000210514
corpus788	NHS England West Midlands	Y60	Q77	15E	NHS Birmingham and Solihull CCG	5	POSITIVE	0.996429	0.000112952	0.00345697	9.23113e-07
corpus789	NHS England West Midlands	Y60	Q77	15E	NHS Birmingham and Solihull CCG	5	POSITIVE	0.985959	0.000116617	0.0139233	1.12657e-06
corpus790	NHS England West Midlands	Y60	Q77	15E	NHS Birmingham and Solihull CCG	5	NEUTRAL	0.0143998	0.261821	0.72374	3.87569e-05
corpus791	NHS England West Midlands	Y60	Q77	15E	NHS Birmingham and Solihull CCG	4	POSITIVE	0.99431	0.000111723	0.00557739	8.63449e-07
corpus792	NHS England West Midlands	Y60	Q77	15E	NHS Birmingham and Solihull CCG	5	POSITIVE	0.959382	0.00133097	0.0392826	4.54944e-06
corpus793	NHS England West Midlands	Y60	Q77	15E	NHS Birmingham and Solihull CCG	5	POSITIVE	0.997452	0.000135055	0.00236745	4.51152e-05
corpus794	NHS England West Midlands	Y60	Q77	15E	NHS Birmingham and Solihull CCG	1	NEGATIVE	0.0138896	0.823664	0.162438	8.56337e-06
corpus795	NHS England West Midlands	Y60	Q77	15E	NHS Birmingham and Solihull CCG	1	POSITIVE	0.588737	0.168418	0.242811	3.33534e-05
corpus796	NHS England West Midlands	Y60	Q77	15E	NHS Birmingham and Solihull CCG	5	POSITIVE	0.99967	2.36004e-05	0.000304412	2.34804e-06
corpus797	NHS England West Midlands	Y60	Q77	15E	NHS Birmingham and Solihull CCG	5	POSITIVE	0.99913	2.05302e-05	0.000848115	1.40105e-06
corpus798	NHS England West Midlands	Y60	Q77	15E	NHS Birmingham and Solihull CCG	5	POSITIVE	0.99647	0.00134231	0.00216233	2.54649e-05
corpus799	NHS England West Midlands	Y60	Q77	15E	NHS Birmingham and Solihull CCG	5	POSITIVE	0.842235	0.00112492	0.156637	2.95351e-06
corpus800	NHS England West Midlands	Y60	Q77	15E	NHS Birmingham and Solihull CCG	5	POSITIVE	0.993345	9.11096e-05	0.00656234	1.64793e-06
corpus801	NHS England West Midlands	Y60	Q77	15E	NHS Birmingham and Solihull CCG	5	POSITIVE	0.998171	3.16085e-05	0.0017959	1.5901e-06
corpus802	NHS England West Midlands	Y60	Q77	15E	NHS Birmingham and Solihull CCG	5	POSITIVE	0.999721	4.70022e-05	0.000230702	8.12989e-07
corpus803	NHS England North Midlands	Y60	Q76	05Q	NHS South East Staffs and Seisdon Peninsular CCG	5	POSITIVE	0.999441	0.000171	0.000386703	1.59283e-06
corpus804	NHS England North Midlands	Y60	Q76	05V	NHS Stafford and Surrounds CCG	5	POSITIVE	0.99965	5.11754e-05	0.000297486	1.65821e-06
corpus805	NHS England North Midlands	Y60	Q76	05V	NHS Stafford and Surrounds CCG	1	NEGATIVE	0.000401666	0.955027	0.0445682	3.47267e-06
corpus806	NHS England North Midlands	Y60	Q76	05Q	NHS South East Staffs and Seisdon Peninsular CCG	1	NEGATIVE	0.0141707	0.982319	0.0033985	0.000111741
corpus807	NHS England North Midlands	Y60	Q76	05Q	NHS South East Staffs and Seisdon Peninsular CCG	1	POSITIVE	0.528741	0.104357	0.364443	0.00245873
corpus808	NHS England West Midlands	Y60	Q77	05J	NHS Redditch and Bromsgrove CCG	5	POSITIVE	0.925866	0.0141669	0.0599625	4.31697e-06
corpus809	NHS England East	Y61	Q79	06H	NHS Cambridgeshire and Peterborough CCG	5	POSITIVE	0.986845	8.11235e-05	0.0130726	1.60491e-06
corpus810	NHS England East	Y61	Q79	06H	NHS Cambridgeshire and Peterborough CCG	5	POSITIVE	0.985966	8.50634e-05	0.0139454	3.70052e-06
corpus811	NHS England East	Y61	Q79	06H	NHS Cambridgeshire and Peterborough CCG	5	POSITIVE	0.994921	9.3882e-05	0.00498162	3.92002e-06
corpus812	NHS England East	Y61	Q79	06H	NHS Cambridgeshire and Peterborough CCG	4	POSITIVE	0.612677	0.367411	0.00692227	0.0129897
corpus813	NHS England East	Y61	Q79	06H	NHS Cambridgeshire and Peterborough CCG	5	POSITIVE	0.92773	0.00154163	0.0707273	1.41353e-06
corpus814	NHS England East	Y61	Q79	07G	NHS Thurrock CCG	4	POSITIVE	0.998613	3.93391e-05	0.00134582	1.36088e-06
corpus815	NHS England East	Y61	Q79	07G	NHS Thurrock CCG	5	POSITIVE	0.998846	8.46734e-05	0.00106837	1.31038e-06
corpus816	NHS England East	Y61	Q79	07G	NHS Thurrock CCG	2	NEGATIVE	0.0023972	0.944543	0.0530427	1.72138e-05
corpus817	NHS England East	Y61	Q79	07G	NHS Thurrock CCG	5	POSITIVE	0.999039	4.38318e-05	0.00091612	1.40745e-06
corpus818	NHS England East	Y61	Q79	07G	NHS Thurrock CCG	5	POSITIVE	0.949162	0.00102753	0.049803	7.11216e-06
corpus819	NHS England East	Y61	Q79	07G	NHS Thurrock CCG	5	POSITIVE	0.998626	4.02409e-05	0.00129117	4.2748e-05
corpus820	NHS England East	Y61	Q79	07G	NHS Thurrock CCG	4	POSITIVE	0.972792	0.000188204	0.0270188	9.62711e-07
corpus821	NHS England East	Y61	Q79	07G	NHS Thurrock CCG	5	POSITIVE	0.99606	2.57019e-05	0.00391287	1.12866e-06
corpus822	NHS England East	Y61	Q79	07G	NHS Thurrock CCG	5	POSITIVE	0.939728	0.000626719	0.0596409	4.35979e-06
corpus823	NHS England East	Y61	Q79	07G	NHS Thurrock CCG	5	POSITIVE	0.9913	0.000243073	0.00845085	6.10079e-06
corpus824	NHS England East	Y61	Q79	07G	NHS Thurrock CCG	5	POSITIVE	0.986577	9.81879e-05	0.013322	2.69744e-06
corpus825	NHS England East	Y61	Q79	07G	NHS Thurrock CCG	5	POSITIVE	0.968052	0.00024941	0.0316912	7.07544e-06
corpus826	NHS England East	Y61	Q79	07G	NHS Thurrock CCG	5	POSITIVE	0.960541	0.000971397	0.038481	7.17257e-06
corpus827	NHS England South West North	Y58	Q86	11M	NHS Gloucestershire CCG	1	NEGATIVE	0.00110176	0.997395	0.00147512	2.85459e-05
corpus828	NHS England South West North	Y58	Q86	11M	NHS Gloucestershire CCG	2	NEGATIVE	0.00316059	0.992281	0.00455261	6.18499e-06
corpus829	NHS England South West North	Y58	Q86	11M	NHS Gloucestershire CCG	4	POSITIVE	0.908843	0.000683783	0.0904711	2.61721e-06
corpus830	NHS England South West North	Y58	Q86	11M	NHS Gloucestershire CCG	1	NEGATIVE	0.00495936	0.987266	0.00777269	1.91929e-06
corpus831	NHS England South West North	Y58	Q86	11M	NHS Gloucestershire CCG	1	POSITIVE	0.964192	0.000597556	0.035209	1.33904e-06
corpus832	NHS England South West North	Y58	Q86	11M	NHS Gloucestershire CCG	5	POSITIVE	0.904732	0.000826064	0.0944383	3.82984e-06
corpus833	NHS England South West North	Y58	Q86	11M	NHS Gloucestershire CCG	5	POSITIVE	0.998686	3.49068e-05	0.00127824	1.06128e-06
corpus834	NHS England South West North	Y58	Q86	11M	NHS Gloucestershire CCG	1	NEGATIVE	0.00352628	0.993557	0.00288084	3.5912e-05
corpus835	NHS England South West North	Y58	Q86	11M	NHS Gloucestershire CCG	1	NEGATIVE	0.000520505	0.98717	0.0123014	8.45507e-06
corpus836	NHS England South West North	Y58	Q86	11M	NHS Gloucestershire CCG	5	POSITIVE	0.998735	0.000201464	0.00106074	2.436e-06
corpus837	NHS England South West North	Y58	Q86	11M	NHS Gloucestershire CCG	5	POSITIVE	0.996498	5.19867e-05	0.00344856	1.18446e-06
corpus838	NHS England South West North	Y58	Q86	11M	NHS Gloucestershire CCG	5	POSITIVE	0.929624	0.00074352	0.069617	1.55315e-05
corpus839	NHS England South West North	Y58	Q86	11M	NHS Gloucestershire CCG	1	NEGATIVE	0.0014121	0.987407	0.0111712	9.34999e-06
corpus840	NHS England South West North	Y58	Q86	11M	NHS Gloucestershire CCG	1	NEGATIVE	0.00112877	0.974523	0.02426	8.83467e-05
corpus841	NHS England South West North	Y58	Q86	11M	NHS Gloucestershire CCG	5	POSITIVE	0.996947	4.20852e-05	0.00300553	5.75201e-06
corpus842	NHS England South West North	Y58	Q86	11M	NHS Gloucestershire CCG	5	POSITIVE	0.98174	0.000403187	0.0178537	3.21328e-06
corpus843	NHS England South West North	Y58	Q86	11M	NHS Gloucestershire CCG	5	POSITIVE	0.967882	9.7552e-05	0.0320173	2.79828e-06
corpus844	NHS England South West North	Y58	Q86	11M	NHS Gloucestershire CCG	5	POSITIVE	0.99313	0.000104538	0.0067639	1.47551e-06
corpus845	NHS England South West North	Y58	Q86	11M	NHS Gloucestershire CCG	5	POSITIVE	0.998796	9.89125e-05	0.00110352	1.63626e-06
corpus846	NHS England South West North	Y58	Q86	11M	NHS Gloucestershire CCG	5	POSITIVE	0.9745	0.000333466	0.0251372	2.97812e-05
corpus847	NHS England South West North	Y58	Q86	11M	NHS Gloucestershire CCG	5	POSITIVE	0.900779	0.0011335	0.098085	2.26097e-06
corpus848	NHS England South West North	Y58	Q86	11M	NHS Gloucestershire CCG	5	POSITIVE	0.991769	0.000217219	0.00801125	2.23524e-06
corpus849	NHS England South West North	Y58	Q86	11M	NHS Gloucestershire CCG	5	POSITIVE	0.83781	0.000300159	0.161883	6.57706e-06
corpus850	NHS England South West North	Y58	Q86	11M	NHS Gloucestershire CCG	5	POSITIVE	0.974774	0.000115581	0.0251081	1.78823e-06
corpus851	NHS England South West North	Y58	Q86	11M	NHS Gloucestershire CCG	5	POSITIVE	0.977165	0.00017509	0.022658	1.46398e-06
corpus852	NHS England South West North	Y58	Q86	11M	NHS Gloucestershire CCG	5	POSITIVE	0.960196	0.000272595	0.0395274	3.88482e-06
corpus853	NHS England South West North	Y58	Q86	11M	NHS Gloucestershire CCG	5	POSITIVE	0.605791	0.193946	0.200189	7.35838e-05
corpus854	NHS England South West North	Y58	Q86	11M	NHS Gloucestershire CCG	3	NEGATIVE	0.39489	0.49334	0.066286	0.0454841
corpus855	NHS England South West North	Y58	Q86	11M	NHS Gloucestershire CCG	1	NEGATIVE	0.00690974	0.900135	0.0929454	9.4384e-06
corpus856	NHS England South West North	Y58	Q86	11M	NHS Gloucestershire CCG	1	NEGATIVE	0.0210193	0.975218	0.00370811	5.47192e-05
corpus857	NHS England South West South	Y58	Q85	11N	NHS Kernow CCG	5	POSITIVE	0.928542	0.00365467	0.0677989	4.77213e-06
corpus858	NHS England South West South	Y58	Q85	11N	NHS Kernow CCG	2	POSITIVE	0.531855	0.149703	0.317917	0.000526418
corpus859	NHS England South West South	Y58	Q85	11N	NHS Kernow CCG	5	POSITIVE	0.99901	1.55307e-05	0.000973972	7.98855e-07
corpus860	NHS England South West South	Y58	Q85	11N	NHS Kernow CCG	5	POSITIVE	0.984635	0.000234907	0.015128	1.64463e-06
corpus861	NHS England South West South	Y58	Q85	11N	NHS Kernow CCG	5	POSITIVE	0.986689	0.000174212	0.0131354	1.76251e-06
corpus862	NHS England South West South	Y58	Q85	11N	NHS Kernow CCG	5	POSITIVE	0.999172	4.25389e-05	0.000783994	1.45827e-06
corpus863	NHS England South West South	Y58	Q85	11N	NHS Kernow CCG	1	NEGATIVE	0.00747639	0.990204	0.00229739	2.17422e-05
corpus864	NHS England South West South	Y58	Q85	11N	NHS Kernow CCG	3	POSITIVE	0.593324	0.278775	0.122816	0.00508463
corpus865	NHS England South West South	Y58	Q85	11N	NHS Kernow CCG	5	POSITIVE	0.469045	0.0672278	0.46337	0.000357366
corpus866	NHS England South West South	Y58	Q85	11N	NHS Kernow CCG	4	POSITIVE	0.957829	0.0320252	0.00983923	0.000307004
corpus867	NHS England South West South	Y58	Q85	11N	NHS Kernow CCG	5	POSITIVE	0.95569	0.000660312	0.0436482	1.06955e-06
corpus868	NHS England South West South	Y58	Q85	11N	NHS Kernow CCG	5	POSITIVE	0.986654	0.000895461	0.01245	1.10676e-06
corpus869	NHS England South West South	Y58	Q85	11N	NHS Kernow CCG	4	POSITIVE	0.883329	0.000686638	0.115983	1.99274e-06
corpus870	NHS England South West South	Y58	Q85	11N	NHS Kernow CCG	5	POSITIVE	0.99278	0.000106023	0.00711191	1.83575e-06
corpus871	NHS England South West South	Y58	Q85	15N	NHS Devon CCG	5	POSITIVE	0.980981	9.31184e-05	0.0189111	1.50207e-05
corpus872	NHS England South West South	Y58	Q85	15N	NHS Devon CCG	5	POSITIVE	0.980958	0.00021316	0.0188269	1.98355e-06
corpus873	NHS England South West South	Y58	Q85	15N	NHS Devon CCG	5	POSITIVE	0.979861	0.000340936	0.0197916	6.00433e-06
corpus874	NHS England South West South	Y58	Q85	15N	NHS Devon CCG	5	POSITIVE	0.983975	5.73422e-05	0.015966	1.71513e-06
corpus875	NHS England South West South	Y58	Q85	15N	NHS Devon CCG	5	POSITIVE	0.998603	0.000119655	0.00127529	2.05267e-06
corpus876	NHS England South West South	Y58	Q85	15N	NHS Devon CCG	5	POSITIVE	0.788515	0.000787325	0.210695	3.42346e-06
corpus877	NHS England South West South	Y58	Q85	15N	NHS Devon CCG	5	POSITIVE	0.99347	0.000217666	0.00626868	4.32762e-05
corpus878	NHS England South West South	Y58	Q85	15N	NHS Devon CCG	5	POSITIVE	0.999268	2.53974e-05	0.000704591	2.53851e-06
corpus879	NHS England South West South	Y58	Q85	15N	NHS Devon CCG	5	POSITIVE	0.99119	0.000492616	0.00831491	2.37896e-06
corpus880	NHS England South West South	Y58	Q85	15N	NHS Devon CCG	5	POSITIVE	0.789536	0.00298093	0.20748	3.41568e-06
corpus881	NHS England South West South	Y58	Q85	15N	NHS Devon CCG	5	POSITIVE	0.998125	0.0001267	0.00174767	7.25112e-07
corpus882	NHS England South West South	Y58	Q85	15N	NHS Devon CCG	5	POSITIVE	0.992359	0.000252936	0.00738699	1.37178e-06
corpus883	NHS England South West South	Y58	Q85	15N	NHS Devon CCG	5	NEGATIVE	0.0122022	0.926334	0.060984	0.000479837
corpus884	NHS England South West South	Y58	Q85	15N	NHS Devon CCG	2	NEGATIVE	0.00393281	0.992272	0.00367682	0.000118433
corpus885	NHS England South West South	Y58	Q85	15N	NHS Devon CCG	5	POSITIVE	0.899734	0.0112222	0.0888993	0.000144884
corpus886	NHS England South West South	Y58	Q85	15N	NHS Devon CCG	3	NEGATIVE	0.135049	0.732763	0.122569	0.00961848
corpus887	NHS England South West South	Y58	Q85	15N	NHS Devon CCG	5	POSITIVE	0.979467	0.00018485	0.0203467	1.56171e-06
corpus888	NHS England South West South	Y58	Q85	15N	NHS Devon CCG	4	NEGATIVE	0.149277	0.845702	0.00485938	0.000162054
corpus889	NHS England South West South	Y58	Q85	15N	NHS Devon CCG	5	POSITIVE	0.820048	0.00189482	0.178009	4.77835e-05
corpus890	NHS England South West South	Y58	Q85	15N	NHS Devon CCG	5	POSITIVE	0.957186	0.00677202	0.0360393	2.8719e-06
corpus891	NHS England South West South	Y58	Q85	15N	NHS Devon CCG	5	POSITIVE	0.986121	0.0020268	0.0118386	1.35081e-05
corpus892	NHS England South West South	Y58	Q85	15N	NHS Devon CCG	4	NEGATIVE	0.456505	0.512312	0.0310977	8.47678e-05
corpus893	NHS England South West South	Y58	Q85	15N	NHS Devon CCG	5	POSITIVE	0.988674	0.000165502	0.0111593	1.57719e-06
corpus894	NHS England South West South	Y58	Q85	15N	NHS Devon CCG	5	POSITIVE	0.992726	6.23573e-05	0.00721005	1.29015e-06
corpus895	NHS England South West South	Y58	Q85	15N	NHS Devon CCG	5	POSITIVE	0.99177	5.34685e-05	0.00817543	1.17847e-06
corpus896	NHS England South West South	Y58	Q85	15N	NHS Devon CCG	1	NEGATIVE	0.000730668	0.98822	0.0110479	1.77425e-06
corpus897	NHS England South West South	Y58	Q85	15N	NHS Devon CCG	5	POSITIVE	0.956621	0.00309559	0.0402793	3.83677e-06
corpus898	NHS England Central Midlands	Y60	Q78	04V	NHS West Leicestershire CCG	4	POSITIVE	0.929737	0.000624321	0.0696365	1.71955e-06
corpus899	NHS England Central Midlands	Y60	Q78	04V	NHS West Leicestershire CCG	5	POSITIVE	0.989904	9.7737e-05	0.00999441	4.1558e-06
corpus900	NHS England Central Midlands	Y60	Q78	04V	NHS West Leicestershire CCG	5	POSITIVE	0.570062	0.00125012	0.428681	6.56968e-06
corpus901	NHS England Central Midlands	Y60	Q78	04V	NHS West Leicestershire CCG	5	POSITIVE	0.80511	0.000552651	0.194335	2.50921e-06
corpus902	NHS England Central Midlands	Y60	Q78	04V	NHS West Leicestershire CCG	5	NEUTRAL	0.365222	0.161668	0.440331	0.0327783
corpus903	NHS England Central Midlands	Y60	Q78	04V	NHS West Leicestershire CCG	5	POSITIVE	0.918938	0.000395888	0.0806646	1.81745e-06
corpus904	NHS England Central Midlands	Y60	Q78	04V	NHS West Leicestershire CCG	4	MIXED	0.133469	0.0132673	0.0222545	0.831009
corpus905	NHS England Central Midlands	Y60	Q78	04V	NHS West Leicestershire CCG	5	POSITIVE	0.995985	0.000170314	0.00384327	1.16521e-06
corpus906	NHS England Central Midlands	Y60	Q78	04V	NHS West Leicestershire CCG	5	POSITIVE	0.890038	0.000156636	0.109751	5.42827e-05
corpus907	NHS England Central Midlands	Y60	Q78	04V	NHS West Leicestershire CCG	5	POSITIVE	0.570062	0.00125012	0.428681	6.56968e-06
corpus908	NHS England Cheshire & Merseyside	Y62	Q75	99A	NHS Liverpool CCG	5	POSITIVE	0.996725	9.13082e-05	0.00317786	5.46471e-06
corpus909	NHS England Cheshire & Merseyside	Y62	Q75	99A	NHS Liverpool CCG	5	POSITIVE	0.491523	0.0219036	0.486561	1.27379e-05
corpus910	NHS England Cheshire & Merseyside	Y62	Q75	99A	NHS Liverpool CCG	5	POSITIVE	0.924921	0.00105656	0.0740205	1.39901e-06
corpus911	NHS England Cheshire & Merseyside	Y62	Q75	99A	NHS Liverpool CCG	5	POSITIVE	0.995271	4.13401e-05	0.00468549	2.26673e-06
corpus912	NHS England Cheshire & Merseyside	Y62	Q75	99A	NHS Liverpool CCG	5	POSITIVE	0.996429	6.55253e-05	0.0035039	1.13577e-06
corpus913	NHS England Cheshire & Merseyside	Y62	Q75	99A	NHS Liverpool CCG	5	NEGATIVE	0.210512	0.670867	0.0165031	0.102117
corpus914	NHS England Cheshire & Merseyside	Y62	Q75	99A	NHS Liverpool CCG	5	POSITIVE	0.966189	0.010188	0.0235932	2.9393e-05
corpus915	NHS England Cheshire & Merseyside	Y62	Q75	99A	NHS Liverpool CCG	5	POSITIVE	0.905975	0.00111997	0.0928977	7.50863e-06
corpus916	NHS England Cheshire & Merseyside	Y62	Q75	99A	NHS Liverpool CCG	1	NEGATIVE	0.00140066	0.949947	0.0486344	1.75794e-05
corpus917	NHS England Cheshire & Merseyside	Y62	Q75	99A	NHS Liverpool CCG	5	POSITIVE	0.979312	0.000105313	0.0205816	1.07055e-06
corpus918	NHS England West Midlands	Y60	Q77	06A	NHS Wolverhampton CCG	5	POSITIVE	0.939705	0.0151254	0.0451633	5.96416e-06
corpus919	NHS England West Midlands	Y60	Q77	06A	NHS Wolverhampton CCG	1	NEGATIVE	0.086339	0.751734	0.161898	2.9373e-05
corpus920	NHS England West Midlands	Y60	Q77	06A	NHS Wolverhampton CCG	1	NEGATIVE	0.078685	0.621831	0.299471	1.25763e-05
corpus921	NHS England South West South	Y58	Q85	15N	NHS Devon CCG	5	POSITIVE	0.974372	0.0220858	0.00353137	1.11625e-05
corpus922	NHS England South West South	Y58	Q85	15N	NHS Devon CCG	1	NEGATIVE	0.0564558	0.938086	0.0054077	5.0096e-05
corpus923	NHS England West Midlands	Y60	Q77	06D	NHS Wyre Forest CCG	4	POSITIVE	0.829385	0.00483452	0.165753	2.71385e-05
corpus924	NHS England West Midlands	Y60	Q77	06D	NHS Wyre Forest CCG	5	POSITIVE	0.976197	0.000155662	0.0236439	3.54994e-06
corpus925	NHS England London	Y56	Q71	08W	NHS Waltham Forest CCG	1	NEGATIVE	0.0268696	0.928458	0.044625	4.73067e-05
corpus926	NHS England London	Y56	Q71	08W	NHS Waltham Forest CCG	1	NEGATIVE	0.00245939	0.989662	0.00787727	1.74715e-06
corpus927	NHS England London	Y56	Q71	08W	NHS Waltham Forest CCG	5	POSITIVE	0.965237	0.000399321	0.0343601	3.91022e-06
corpus928	NHS England London	Y56	Q71	08W	NHS Waltham Forest CCG	4	NEGATIVE	0.00651265	0.896092	0.0973845	1.05317e-05
corpus929	NHS England London	Y56	Q71	08W	NHS Waltham Forest CCG	5	POSITIVE	0.997268	8.74089e-05	0.00264268	1.84992e-06
corpus930	NHS England London	Y56	Q71	08W	NHS Waltham Forest CCG	5	POSITIVE	0.999161	2.96031e-05	0.000808269	7.01558e-07
corpus931	NHS England London	Y56	Q71	08W	NHS Waltham Forest CCG	5	POSITIVE	0.997512	2.72102e-05	0.00245774	2.57844e-06
corpus932	NHS England London	Y56	Q71	08W	NHS Waltham Forest CCG	5	POSITIVE	0.938878	0.0014186	0.0596985	5.14993e-06
corpus933	NHS England London	Y56	Q71	08W	NHS Waltham Forest CCG	5	POSITIVE	0.987276	0.000385093	0.0123376	1.67558e-06
corpus934	NHS England London	Y56	Q71	08W	NHS Waltham Forest CCG	5	POSITIVE	0.996166	9.90688e-05	0.00373386	1.32864e-06
corpus935	NHS England London	Y56	Q71	08W	NHS Waltham Forest CCG	5	POSITIVE	0.99865	0.000157608	0.00119208	6.66036e-07
corpus936	NHS England London	Y56	Q71	08W	NHS Waltham Forest CCG	5	POSITIVE	0.997744	8.43758e-05	0.00217076	8.29653e-07
corpus937	NHS England London	Y56	Q71	08W	NHS Waltham Forest CCG	5	POSITIVE	0.997254	6.84106e-05	0.00267659	7.22344e-07
corpus938	NHS England London	Y56	Q71	08N	NHS Redbridge CCG	1	NEGATIVE	0.0010101	0.995808	0.00318097	1.32439e-06
corpus939	NHS England West Midlands	Y60	Q77	05T	NHS South Worcestershire CCG	5	POSITIVE	0.95346	0.000448152	0.0460875	3.99617e-06
corpus940	NHS England West Midlands	Y60	Q77	05T	NHS South Worcestershire CCG	5	POSITIVE	0.810679	0.0005826	0.188734	4.40156e-06
corpus941	NHS England South West South	Y58	Q85	11J	NHS Dorset CCG	5	POSITIVE	0.986303	7.47907e-05	0.0136212	1.37109e-06
corpus942	NHS England South West South	Y58	Q85	11J	NHS Dorset CCG	5	POSITIVE	0.859884	0.00392024	0.136189	6.66691e-06
corpus943	NHS England South West South	Y58	Q85	11J	NHS Dorset CCG	5	POSITIVE	0.97465	0.000141101	0.0252031	5.30886e-06
corpus944	NHS England South West South	Y58	Q85	11J	NHS Dorset CCG	5	POSITIVE	0.996129	0.00010908	0.00375923	3.07602e-06
corpus945	NHS England South West South	Y58	Q85	11J	NHS Dorset CCG	5	POSITIVE	0.674745	0.0473852	0.277863	6.20129e-06
corpus946	NHS England South West South	Y58	Q85	11J	NHS Dorset CCG	5	POSITIVE	0.997926	0.00016829	0.00187133	3.43552e-05
corpus947	NHS England South West South	Y58	Q85	11J	NHS Dorset CCG	5	POSITIVE	0.956666	0.000130471	0.0431945	9.28264e-06
corpus948	NHS England South West South	Y58	Q85	11J	NHS Dorset CCG	4	POSITIVE	0.969587	9.42347e-05	0.0303172	1.23108e-06
corpus949	NHS England South West South	Y58	Q85	11J	NHS Dorset CCG	5	POSITIVE	0.997497	4.17729e-05	0.00246084	8.03233e-07
corpus950	NHS England South West South	Y58	Q85	11J	NHS Dorset CCG	5	POSITIVE	0.960926	0.00271362	0.0363518	8.55792e-06
corpus951	NHS England West Midlands	Y60	Q77	05A	NHS Coventry and Rugby CCG	5	POSITIVE	0.998619	4.3874e-05	0.00133685	6.40385e-07
corpus952	NHS England West Midlands	Y60	Q77	05A	NHS Coventry and Rugby CCG	5	POSITIVE	0.996705	3.67818e-05	0.00325679	1.29523e-06
corpus953	NHS England West Midlands	Y60	Q77	05A	NHS Coventry and Rugby CCG	5	NEUTRAL	0.490164	0.00751963	0.502304	1.26127e-05
corpus954	NHS England West Midlands	Y60	Q77	05A	NHS Coventry and Rugby CCG	5	POSITIVE	0.898836	0.00152682	0.0996308	6.65156e-06
corpus955	NHS England West Midlands	Y60	Q77	05A	NHS Coventry and Rugby CCG	5	POSITIVE	0.995014	0.000801403	0.00418314	1.58535e-06
corpus956	NHS England West Midlands	Y60	Q77	05A	NHS Coventry and Rugby CCG	5	POSITIVE	0.98944	0.000352921	0.0102052	1.83701e-06
corpus957	NHS England West Midlands	Y60	Q77	05A	NHS Coventry and Rugby CCG	5	POSITIVE	0.998328	0.000106408	0.00156011	5.36881e-06
corpus958	NHS England West Midlands	Y60	Q77	05A	NHS Coventry and Rugby CCG	5	NEUTRAL	0.258342	0.32446	0.417157	4.06645e-05
corpus959	NHS England North Midlands	Y60	Q76	15M	NHS Derby and Derbyshire CCG	5	POSITIVE	0.998843	7.11694e-05	0.00108234	3.06929e-06
corpus960	NHS England North Midlands	Y60	Q76	15M	NHS Derby and Derbyshire CCG	5	POSITIVE	0.997935	0.000160502	0.00190277	1.76117e-06
corpus961	NHS England North Midlands	Y60	Q76	15M	NHS Derby and Derbyshire CCG	5	POSITIVE	0.997804	8.29522e-05	0.00211201	9.47124e-07
corpus962	NHS England North Midlands	Y60	Q76	15M	NHS Derby and Derbyshire CCG	5	POSITIVE	0.99787	3.82282e-05	0.00209061	9.29403e-07
corpus963	NHS England West Midlands	Y60	Q77	05T	NHS South Worcestershire CCG	5	POSITIVE	0.99031	0.00372751	0.00579667	0.000165998
corpus964	NHS England Cumbria & North East	Y63	Q74	00J	NHS North Durham CCG	5	POSITIVE	0.980587	0.000273669	0.0191225	1.65197e-05
corpus965	NHS England Kent, Surrey & Sussex	Y59	Q88	09Y	NHS North West Surrey CCG	5	POSITIVE	0.951174	0.000264704	0.0485371	2.39413e-05
corpus966	NHS England Hampshire, Isle Of Wight & Thames Valley	Y59	Q87	10Q	NHS Oxfordshire CCG	1	NEGATIVE	0.000403779	0.995633	0.00396105	1.9473e-06
corpus967	NHS England West Midlands	Y60	Q77	15E	NHS Birmingham and Solihull CCG	5	POSITIVE	0.993344	0.000141589	0.00651372	1.02105e-06
corpus968	NHS England West Midlands	Y60	Q77	15E	NHS Birmingham and Solihull CCG	5	POSITIVE	0.99598	3.62614e-05	0.003981	3.22121e-06
corpus969	NHS England South West South	Y58	Q85	15N	NHS Devon CCG	5	POSITIVE	0.628304	0.0102018	0.360368	0.00112579
corpus970	NHS England Central Midlands	Y60	Q78	04C	NHS Leicester City CCG	5	POSITIVE	0.996486	0.000116167	0.00339663	1.09473e-06
corpus971	NHS England Central Midlands	Y60	Q78	04G	NHS Nene CCG	5	POSITIVE	0.986055	5.39879e-05	0.0138891	1.45825e-06
corpus972	NHS England Central Midlands	Y60	Q78	04G	NHS Nene CCG	5	POSITIVE	0.996978	5.49309e-05	0.00296574	1.06251e-06
corpus973	NHS England Central Midlands	Y60	Q78	04G	NHS Nene CCG	5	POSITIVE	0.979657	0.000112158	0.0202291	1.83091e-06
corpus974	NHS England Central Midlands	Y60	Q78	04G	NHS Nene CCG	5	POSITIVE	0.999172	1.90565e-05	0.00080754	1.3907e-06
corpus975	NHS England Central Midlands	Y60	Q78	04G	NHS Nene CCG	5	POSITIVE	0.959594	0.00010559	0.0402979	2.69329e-06
corpus976	NHS England Central Midlands	Y60	Q78	04G	NHS Nene CCG	5	POSITIVE	0.95653	0.000309302	0.0431561	4.40688e-06
corpus977	NHS England Central Midlands	Y60	Q78	04G	NHS Nene CCG	2	NEUTRAL	0.225576	0.0134088	0.760909	0.000105852
corpus978	NHS England Central Midlands	Y60	Q78	04G	NHS Nene CCG	5	POSITIVE	0.938182	0.0184519	0.0433547	1.15122e-05
corpus979	NHS England Yorkshire & Humber	Y63	Q72	02Y	NHS East Riding of Yorkshire CCG	5	POSITIVE	0.962566	0.0167313	0.0206768	2.59361e-05
corpus980	NHS England Yorkshire & Humber	Y63	Q72	02Y	NHS East Riding of Yorkshire CCG	5	POSITIVE	0.97881	0.000226148	0.0209606	3.32301e-06
corpus981	NHS England Yorkshire & Humber	Y63	Q72	02Y	NHS East Riding of Yorkshire CCG	2	NEGATIVE	0.00122921	0.966524	0.0322429	4.34868e-06
corpus982	NHS England Yorkshire & Humber	Y63	Q72	02Y	NHS East Riding of Yorkshire CCG	1	NEGATIVE	0.00108853	0.994525	0.00438468	1.76507e-06
corpus983	NHS England Yorkshire & Humber	Y63	Q72	02Y	NHS East Riding of Yorkshire CCG	5	POSITIVE	0.98744	0.000530507	0.0120284	1.06461e-06
corpus984	NHS England Yorkshire & Humber	Y63	Q72	02Y	NHS East Riding of Yorkshire CCG	5	POSITIVE	0.884449	0.053166	0.0622963	8.84474e-05
corpus985	NHS England Yorkshire & Humber	Y63	Q72	02Y	NHS East Riding of Yorkshire CCG	5	POSITIVE	0.978644	0.00135639	0.0199974	2.09368e-06
corpus986	NHS England Central Midlands	Y60	Q78	04G	NHS Nene CCG	5	POSITIVE	0.976856	0.0122523	0.010887	4.37864e-06
corpus987	NHS England Central Midlands	Y60	Q78	04G	NHS Nene CCG	5	POSITIVE	0.999318	3.15217e-05	0.000649675	7.354e-07
corpus988	NHS England Central Midlands	Y60	Q78	04G	NHS Nene CCG	5	POSITIVE	0.997291	0.000237269	0.00247013	2.0238e-06
corpus989	NHS England Central Midlands	Y60	Q78	04G	NHS Nene CCG	5	POSITIVE	0.914941	0.00305768	0.081993	7.80797e-06
corpus990	NHS England Central Midlands	Y60	Q78	04G	NHS Nene CCG	5	POSITIVE	0.993527	9.87219e-05	0.00636808	5.64316e-06
corpus991	NHS England Central Midlands	Y60	Q78	04G	NHS Nene CCG	5	POSITIVE	0.998346	5.06147e-05	0.00160217	8.76309e-07
corpus992	NHS England North Midlands	Y60	Q76	05N	NHS Shropshire CCG	5	POSITIVE	0.98182	0.00023261	0.0179443	3.70444e-06
corpus993	NHS England North Midlands	Y60	Q76	05N	NHS Shropshire CCG	5	POSITIVE	0.873841	0.00311637	0.12299	5.23499e-05
corpus994	NHS England North Midlands	Y60	Q76	05N	NHS Shropshire CCG	5	POSITIVE	0.99614	0.000154691	0.00370208	3.64938e-06
corpus995	NHS England Hampshire, Isle Of Wight & Thames Valley	Y59	Q87	10C	NHS Surrey Heath CCG	3	POSITIVE	0.991891	0.000322814	0.00755839	0.000228118
corpus996	NHS England North Midlands	Y60	Q76	05X	NHS Telford & Wrekin CCG	5	POSITIVE	0.98037	0.000144344	0.0194846	8.14468e-07
corpus997	NHS England Cumbria & North East	Y63	Q74	00D	NHS Durham Dales, Easington and Sedgefield CCG	1	NEGATIVE	0.000828859	0.99711	0.00204736	1.33046e-05
corpus998	NHS England North Midlands	Y60	Q76	05N	NHS Shropshire CCG	5	POSITIVE	0.910534	0.000302673	0.0891576	5.56062e-06
corpus999	NHS England North Midlands	Y60	Q76	05N	NHS Shropshire CCG	5	POSITIVE	0.999402	2.13922e-05	0.000575747	9.5285e-07
corpus1000	NHS England North Midlands	Y60	Q76	05N	NHS Shropshire CCG	5	POSITIVE	0.974599	0.000146554	0.025251	3.24054e-06
corpus1001	NHS England North Midlands	Y60	Q76	05N	NHS Shropshire CCG	5	POSITIVE	0.998819	5.74273e-05	0.00112247	8.46561e-07
corpus1002	NHS England North Midlands	Y60	Q76	05N	NHS Shropshire CCG	5	MIXED	0.0252557	0.000911714	0.000634761	0.973198
corpus1003	NHS England Yorkshire & Humber	Y63	Q72	02P	NHS Barnsley CCG	2	NEGATIVE	0.0905329	0.532142	0.377315	1.05058e-05
corpus1004	NHS England Yorkshire & Humber	Y63	Q72	02P	NHS Barnsley CCG	5	POSITIVE	0.997607	8.69148e-05	0.00229378	1.19672e-05
corpus1005	NHS England Yorkshire & Humber	Y63	Q72	02P	NHS Barnsley CCG	5	POSITIVE	0.976354	0.00797081	0.0156318	4.34116e-05
corpus1006	NHS England Yorkshire & Humber	Y63	Q72	02P	NHS Barnsley CCG	5	POSITIVE	0.994173	6.85651e-05	0.00575704	1.29393e-06
corpus1007	NHS England Yorkshire & Humber	Y63	Q72	02P	NHS Barnsley CCG	5	POSITIVE	0.998514	4.87011e-05	0.00143243	4.89863e-06
corpus1008	NHS England Yorkshire & Humber	Y63	Q72	02P	NHS Barnsley CCG	5	POSITIVE	0.989342	0.000172225	0.0104838	1.81236e-06
corpus1009	NHS England Yorkshire & Humber	Y63	Q72	02P	NHS Barnsley CCG	1	NEGATIVE	0.0913305	0.62704	0.280103	0.00152705
corpus1010	NHS England Yorkshire & Humber	Y63	Q72	02P	NHS Barnsley CCG	5	POSITIVE	0.995887	0.00262381	0.00148321	5.74976e-06
corpus1011	NHS England Yorkshire & Humber	Y63	Q72	02P	NHS Barnsley CCG	5	POSITIVE	0.996931	0.000176321	0.00289184	8.72769e-07
corpus1012	NHS England Yorkshire & Humber	Y63	Q72	02P	NHS Barnsley CCG	1	NEUTRAL	0.00398632	0.121938	0.874064	1.13299e-05
corpus1013	NHS England Yorkshire & Humber	Y63	Q72	02P	NHS Barnsley CCG	5	POSITIVE	0.959279	0.00219695	0.0385191	4.61954e-06
corpus1014	NHS England Yorkshire & Humber	Y63	Q72	02P	NHS Barnsley CCG	5	POSITIVE	0.999341	4.34128e-05	0.000615058	6.34121e-07
corpus1015	NHS England Central Midlands	Y60	Q78	03V	NHS Corby CCG	5	POSITIVE	0.997954	3.40282e-05	0.00201072	9.62868e-07
corpus1016	NHS England Central Midlands	Y60	Q78	03V	NHS Corby CCG	5	POSITIVE	0.974717	0.00244634	0.0226836	0.000153098
corpus1017	NHS England South West South	Y58	Q85	11N	NHS Kernow CCG	5	POSITIVE	0.983998	7.18779e-05	0.0159274	2.30972e-06
corpus1018	NHS England South West South	Y58	Q85	11N	NHS Kernow CCG	5	POSITIVE	0.973628	0.0221009	0.00127014	0.003001
corpus1019	NHS England South West South	Y58	Q85	11N	NHS Kernow CCG	1	POSITIVE	0.991594	0.000203352	0.00820166	1.3439e-06
corpus1020	NHS England South West South	Y58	Q85	11N	NHS Kernow CCG	5	POSITIVE	0.997128	6.55028e-05	0.00280507	1.65607e-06
corpus1021	NHS England South West South	Y58	Q85	11N	NHS Kernow CCG	5	POSITIVE	0.993561	0.000120354	0.00631753	7.62961e-07
corpus1022	NHS England South West South	Y58	Q85	11N	NHS Kernow CCG	5	POSITIVE	0.995322	0.000104657	0.00457197	1.4371e-06
corpus1023	NHS England South West South	Y58	Q85	11N	NHS Kernow CCG	4	POSITIVE	0.987218	6.22222e-05	0.0127152	4.52465e-06
corpus1024	NHS England East	Y61	Q79	07K	NHS West Suffolk CCG	5	POSITIVE	0.998538	2.41184e-05	0.00143673	1.11494e-06
corpus1025	NHS England East	Y61	Q79	07K	NHS West Suffolk CCG	5	POSITIVE	0.948082	0.000129363	0.051787	1.67027e-06
corpus1026	NHS England East	Y61	Q79	06L	NHS Ipswich and East Suffolk CCG	1	NEGATIVE	0.109309	0.884906	0.00577317	1.23375e-05
corpus1027	NHS England South West South	Y58	Q85	11J	NHS Dorset CCG	5	POSITIVE	0.996303	0.000215599	0.00347309	8.14737e-06
corpus1028	NHS England South West South	Y58	Q85	11J	NHS Dorset CCG	5	POSITIVE	0.997902	3.13518e-05	0.00206501	1.59915e-06
corpus1029	NHS England South West South	Y58	Q85	11J	NHS Dorset CCG	1	NEGATIVE	0.170837	0.765106	0.0635029	0.000553444
corpus1030	NHS England South West South	Y58	Q85	11J	NHS Dorset CCG	5	POSITIVE	0.997194	0.000100805	0.00270449	6.87965e-07
corpus1031	NHS England South West South	Y58	Q85	11J	NHS Dorset CCG	5	POSITIVE	0.989074	0.00021211	0.0107113	2.64768e-06
corpus1032	NHS England Kent, Surrey & Sussex	Y59	Q88	09N	NHS Guildford and Waverley CCG	5	POSITIVE	0.934327	0.0011467	0.0645247	1.91675e-06
corpus1033	NHS England Kent, Surrey & Sussex	Y59	Q88	09N	NHS Guildford and Waverley CCG	5	POSITIVE	0.985664	0.000200135	0.014134	1.87052e-06
corpus1034	NHS England Kent, Surrey & Sussex	Y59	Q88	09N	NHS Guildford and Waverley CCG	5	POSITIVE	0.999217	2.31785e-05	0.000758978	8.17809e-07
corpus1035	NHS England Kent, Surrey & Sussex	Y59	Q88	09N	NHS Guildford and Waverley CCG	1	NEGATIVE	0.000100635	0.995643	0.00425563	8.44541e-07
corpus1036	NHS England North Midlands	Y60	Q76	15M	NHS Derby and Derbyshire CCG	5	POSITIVE	0.988196	0.00238985	0.00940061	1.35082e-05
corpus1037	NHS England West Midlands	Y60	Q77	05T	NHS South Worcestershire CCG	5	POSITIVE	0.972137	0.00339631	0.02446	6.87595e-06
corpus1038	NHS England West Midlands	Y60	Q77	05T	NHS South Worcestershire CCG	5	POSITIVE	0.998959	0.000472903	0.000559851	8.3132e-06
corpus1039	NHS England West Midlands	Y60	Q77	05T	NHS South Worcestershire CCG	5	POSITIVE	0.975727	0.000264291	0.0240073	1.76457e-06
corpus1040	NHS England West Midlands	Y60	Q77	05T	NHS South Worcestershire CCG	5	POSITIVE	0.991625	9.24837e-05	0.00828132	1.00681e-06
corpus1041	NHS England West Midlands	Y60	Q77	05T	NHS South Worcestershire CCG	5	POSITIVE	0.998787	4.31866e-05	0.00116923	6.73219e-07
corpus1042	NHS England West Midlands	Y60	Q77	05T	NHS South Worcestershire CCG	5	POSITIVE	0.986684	0.000381268	0.012932	2.70606e-06
corpus1043	NHS England West Midlands	Y60	Q77	05T	NHS South Worcestershire CCG	5	POSITIVE	0.511706	0.00131639	0.486959	1.83105e-05
corpus1044	NHS England West Midlands	Y60	Q77	05T	NHS South Worcestershire CCG	5	POSITIVE	0.994173	0.000113243	0.00570754	6.09588e-06
corpus1045	NHS England West Midlands	Y60	Q77	05T	NHS South Worcestershire CCG	5	POSITIVE	0.99424	7.27116e-05	0.00568698	8.32758e-07
corpus1046	NHS England East	Y61	Q79	99E	NHS Basildon and Brentwood CCG	5	POSITIVE	0.998775	5.35191e-05	0.00117087	9.93177e-07
corpus1047	NHS England East	Y61	Q79	99E	NHS Basildon and Brentwood CCG	5	POSITIVE	0.897589	0.00967251	0.09226	0.000478224
corpus1048	NHS England East	Y61	Q79	99E	NHS Basildon and Brentwood CCG	5	POSITIVE	0.996668	3.31456e-05	0.00329772	1.6277e-06
corpus1049	NHS England East	Y61	Q79	99E	NHS Basildon and Brentwood CCG	5	POSITIVE	0.998914	8.7779e-05	0.000997433	1.09192e-06
corpus1050	NHS England East	Y61	Q79	99E	NHS Basildon and Brentwood CCG	5	POSITIVE	0.938278	0.00106667	0.0606541	1.32459e-06
corpus1051	NHS England East	Y61	Q79	99E	NHS Basildon and Brentwood CCG	4	POSITIVE	0.966552	0.000115679	0.0333315	1.10249e-06
corpus1052	NHS England Kent, Surrey & Sussex	Y59	Q88	09Y	NHS North West Surrey CCG	5	POSITIVE	0.981625	6.32509e-05	0.0183063	5.03565e-06
corpus1053	NHS England East	Y61	Q79	06H	NHS Cambridgeshire and Peterborough CCG	5	POSITIVE	0.983318	0.00208485	0.0145897	7.08286e-06
corpus1054	NHS England Kent, Surrey & Sussex	Y59	Q88	09Y	NHS North West Surrey CCG	5	POSITIVE	0.989863	0.000553046	0.0095822	2.01021e-06
corpus1055	NHS England Kent, Surrey & Sussex	Y59	Q88	09Y	NHS North West Surrey CCG	1	NEUTRAL	0.00794763	0.0109125	0.981138	1.99837e-06
corpus1056	NHS England South West South	Y58	Q85	11J	NHS Dorset CCG	5	POSITIVE	0.992323	6.8937e-05	0.00760757	9.54385e-07
corpus1057	NHS England South West South	Y58	Q85	11J	NHS Dorset CCG	5	POSITIVE	0.875075	0.0025739	0.122346	4.72658e-06
corpus1058	NHS England South West South	Y58	Q85	11J	NHS Dorset CCG	5	POSITIVE	0.953311	0.000173451	0.0465141	1.49799e-06
corpus1059	NHS England South West South	Y58	Q85	11J	NHS Dorset CCG	1	NEGATIVE	0.00673036	0.870703	0.12254	2.67188e-05
corpus1060	NHS England South West South	Y58	Q85	11J	NHS Dorset CCG	5	POSITIVE	0.99251	0.000203998	0.00728392	1.67092e-06
corpus1061	NHS England South West South	Y58	Q85	11J	NHS Dorset CCG	3	NEUTRAL	0.0117004	0.172389	0.815896	1.40564e-05
corpus1062	NHS England South West South	Y58	Q85	11J	NHS Dorset CCG	5	POSITIVE	0.969042	9.3916e-05	0.0308607	3.28269e-06
corpus1063	NHS England South West South	Y58	Q85	11J	NHS Dorset CCG	5	POSITIVE	0.559563	0.00203917	0.438393	4.9373e-06
corpus1064	NHS England South West South	Y58	Q85	11J	NHS Dorset CCG	5	POSITIVE	0.970154	0.000898773	0.0288742	7.3228e-05
corpus1065	NHS England Kent, Surrey & Sussex	Y59	Q88	09N	NHS Guildford and Waverley CCG	5	POSITIVE	0.973909	0.000150678	0.0259359	3.98751e-06
corpus1066	NHS England Yorkshire & Humber	Y63	Q72	02R	NHS Bradford Districts CCG	5	POSITIVE	0.998295	0.000120717	0.00158243	1.75911e-06
corpus1067	NHS England Yorkshire & Humber	Y63	Q72	02R	NHS Bradford Districts CCG	5	POSITIVE	0.999242	2.07255e-05	0.00073548	2.07101e-06
corpus1068	NHS England Yorkshire & Humber	Y63	Q72	02R	NHS Bradford Districts CCG	1	NEGATIVE	0.0334154	0.94006	0.0265169	7.81647e-06
corpus1069	NHS England Yorkshire & Humber	Y63	Q72	02R	NHS Bradford Districts CCG	2	POSITIVE	0.992624	0.00169414	0.00567493	6.50761e-06
corpus1070	NHS England Yorkshire & Humber	Y63	Q72	02R	NHS Bradford Districts CCG	5	POSITIVE	0.97144	0.000711471	0.027845	3.93043e-06
corpus1071	NHS England Yorkshire & Humber	Y63	Q72	02R	NHS Bradford Districts CCG	5	POSITIVE	0.96502	0.000606868	0.0343698	3.826e-06
corpus1072	NHS England Yorkshire & Humber	Y63	Q72	02R	NHS Bradford Districts CCG	5	POSITIVE	0.893406	0.000148189	0.106433	1.21212e-05
corpus1073	NHS England Yorkshire & Humber	Y63	Q72	02R	NHS Bradford Districts CCG	5	POSITIVE	0.999084	3.33555e-05	0.000882177	1.00899e-06
corpus1074	NHS England Yorkshire & Humber	Y63	Q72	02R	NHS Bradford Districts CCG	5	POSITIVE	0.998841	3.20296e-05	0.00112665	6.00643e-07
corpus1075	NHS England Yorkshire & Humber	Y63	Q72	02R	NHS Bradford Districts CCG	5	POSITIVE	0.999313	2.77039e-05	0.00065868	8.72786e-07
corpus1076	NHS England Yorkshire & Humber	Y63	Q72	02R	NHS Bradford Districts CCG	5	POSITIVE	0.99894	5.80351e-05	0.000999692	2.45714e-06
corpus1077	NHS England Yorkshire & Humber	Y63	Q72	02R	NHS Bradford Districts CCG	1	POSITIVE	0.999484	3.18586e-05	0.000481928	2.65613e-06
corpus1078	NHS England Yorkshire & Humber	Y63	Q72	02R	NHS Bradford Districts CCG	5	POSITIVE	0.998929	0.000123863	0.000945179	2.39731e-06
corpus1079	NHS England Yorkshire & Humber	Y63	Q72	02R	NHS Bradford Districts CCG	4	POSITIVE	0.997337	0.000274317	0.00238712	1.87703e-06
corpus1080	NHS England Yorkshire & Humber	Y63	Q72	02R	NHS Bradford Districts CCG	4	POSITIVE	0.74886	0.000449683	0.250685	6.08379e-06
corpus1081	NHS England Yorkshire & Humber	Y63	Q72	02R	NHS Bradford Districts CCG	5	POSITIVE	0.989415	0.000250509	0.0102157	0.000119066
corpus1082	NHS England Yorkshire & Humber	Y63	Q72	02R	NHS Bradford Districts CCG	5	POSITIVE	0.82471	0.0221245	0.149026	0.00413955
corpus1083	NHS England Yorkshire & Humber	Y63	Q72	02R	NHS Bradford Districts CCG	5	POSITIVE	0.997296	8.50582e-05	0.00261751	1.59919e-06
corpus1084	NHS England Yorkshire & Humber	Y63	Q72	02R	NHS Bradford Districts CCG	5	POSITIVE	0.988237	0.000107949	0.011652	3.23154e-06
corpus1085	NHS England Yorkshire & Humber	Y63	Q72	02R	NHS Bradford Districts CCG	1	POSITIVE	0.981423	0.000101185	0.0184734	2.36053e-06
corpus1086	NHS England Yorkshire & Humber	Y63	Q72	02R	NHS Bradford Districts CCG	5	POSITIVE	0.923839	0.00103864	0.0749719	0.000150257
corpus1087	NHS England Yorkshire & Humber	Y63	Q72	02R	NHS Bradford Districts CCG	3	POSITIVE	0.791449	0.00201083	0.206533	7.71092e-06
corpus1088	NHS England Yorkshire & Humber	Y63	Q72	02W	NHS Bradford City CCG	5	POSITIVE	0.968362	0.00014167	0.0314865	9.7289e-06
corpus1089	NHS England South West South	Y58	Q85	11X	NHS Somerset CCG	5	POSITIVE	0.998609	2.2145e-05	0.00136843	9.40342e-07
corpus1090	NHS England South West South	Y58	Q85	11X	NHS Somerset CCG	5	POSITIVE	0.990322	0.00539885	0.00427405	5.17767e-06
corpus1091	NHS England South West South	Y58	Q85	11X	NHS Somerset CCG	5	POSITIVE	0.998733	2.55539e-05	0.00124055	9.42073e-07
corpus1092	NHS England South West South	Y58	Q85	11X	NHS Somerset CCG	3	POSITIVE	0.972604	0.0146109	0.0127794	5.83818e-06
corpus1093	NHS England South West South	Y58	Q85	11X	NHS Somerset CCG	5	POSITIVE	0.98493	0.000440788	0.014628	1.6726e-06
corpus1094	NHS England South West South	Y58	Q85	11X	NHS Somerset CCG	1	NEGATIVE	0.00075712	0.973859	0.0253782	5.83317e-06
corpus1095	NHS England South West South	Y58	Q85	11X	NHS Somerset CCG	5	POSITIVE	0.957325	0.00259132	0.0400769	6.29587e-06
corpus1096	NHS England South West South	Y58	Q85	11X	NHS Somerset CCG	5	POSITIVE	0.998879	0.000147491	0.000972267	6.49233e-07
corpus1097	NHS England South West South	Y58	Q85	11X	NHS Somerset CCG	5	POSITIVE	0.848305	0.00109144	0.150597	6.05698e-06
corpus1098	NHS England South West South	Y58	Q85	11X	NHS Somerset CCG	5	POSITIVE	0.994586	0.000417115	0.0049945	1.97625e-06
corpus1099	NHS England South West South	Y58	Q85	11X	NHS Somerset CCG	3	POSITIVE	0.837405	0.0976379	0.0649456	1.156e-05
corpus1100	NHS England Greater Manchester	Y62	Q83	02A	NHS Trafford CCG	5	POSITIVE	0.998899	3.53249e-05	0.00106378	2.33185e-06
corpus1101	NHS England Greater Manchester	Y62	Q83	02A	NHS Trafford CCG	5	POSITIVE	0.944255	0.000109479	0.0556313	4.16285e-06
corpus1102	NHS England Greater Manchester	Y62	Q83	01W	NHS Stockport CCG	5	POSITIVE	0.956941	0.00165576	0.0413969	6.72046e-06
corpus1103	NHS England Greater Manchester	Y62	Q83	02A	NHS Trafford CCG	5	POSITIVE	0.996637	0.000119758	0.00324118	1.65029e-06
corpus1104	NHS England South West South	Y58	Q85	11X	NHS Somerset CCG	5	POSITIVE	0.899147	0.0254665	0.0753758	1.04197e-05
corpus1105	NHS England South West South	Y58	Q85	11X	NHS Somerset CCG	5	POSITIVE	0.983294	5.75309e-05	0.0166461	1.89258e-06
corpus1106	NHS England South West South	Y58	Q85	11X	NHS Somerset CCG	5	POSITIVE	0.996022	6.40485e-05	0.00391198	2.39536e-06
corpus1107	#N/A	#N/A	#N/A	#N/A	#N/A	5	POSITIVE	0.998674	2.10267e-05	0.00130334	1.22326e-06
corpus1108	#N/A	#N/A	#N/A	#N/A	#N/A	5	POSITIVE	0.984782	8.86963e-05	0.0151286	9.90999e-07
corpus1109	NHS England West Midlands	Y60	Q77	05A	NHS Coventry and Rugby CCG	5	POSITIVE	0.998471	5.31663e-05	0.00147459	7.95162e-07
corpus1110	NHS England West Midlands	Y60	Q77	05A	NHS Coventry and Rugby CCG	5	POSITIVE	0.99813	3.51752e-05	0.00183415	7.85865e-07
corpus1111	NHS England West Midlands	Y60	Q77	05R	NHS South Warwickshire CCG	5	POSITIVE	0.997541	0.000257539	0.00219975	1.25728e-06
corpus1112	NHS England West Midlands	Y60	Q77	05R	NHS South Warwickshire CCG	5	POSITIVE	0.988319	0.000544702	0.0111347	1.46212e-06
corpus1113	NHS England West Midlands	Y60	Q77	05R	NHS South Warwickshire CCG	1	NEGATIVE	0.0134934	0.722413	0.264075	1.946e-05
corpus1114	NHS England West Midlands	Y60	Q77	05R	NHS South Warwickshire CCG	5	POSITIVE	0.999126	0.000104134	0.000768935	1.27787e-06
corpus1115	NHS England West Midlands	Y60	Q77	05R	NHS South Warwickshire CCG	5	POSITIVE	0.984022	0.00184775	0.0141275	2.53825e-06
corpus1116	NHS England West Midlands	Y60	Q77	05R	NHS South Warwickshire CCG	1	POSITIVE	0.993203	0.00402677	0.00276903	1.44117e-06
corpus1117	NHS England West Midlands	Y60	Q77	05R	NHS South Warwickshire CCG	5	POSITIVE	0.999198	3.36853e-05	0.000766151	1.79687e-06
corpus1118	NHS England West Midlands	Y60	Q77	05R	NHS South Warwickshire CCG	5	POSITIVE	0.960951	0.000116838	0.0389288	3.11899e-06
corpus1119	NHS England West Midlands	Y60	Q77	05R	NHS South Warwickshire CCG	5	POSITIVE	0.991358	0.000141527	0.00849297	7.31192e-06
corpus1120	NHS England West Midlands	Y60	Q77	05R	NHS South Warwickshire CCG	5	POSITIVE	0.997745	0.000271981	0.0019807	2.54028e-06
corpus1121	NHS England West Midlands	Y60	Q77	05R	NHS South Warwickshire CCG	5	POSITIVE	0.895703	0.0144701	0.0893891	0.000437611
corpus1122	NHS England West Midlands	Y60	Q77	05R	NHS South Warwickshire CCG	5	POSITIVE	0.96685	0.000417965	0.0327285	3.55009e-06
corpus1123	NHS England West Midlands	Y60	Q77	05R	NHS South Warwickshire CCG	5	POSITIVE	0.982448	0.000467574	0.0170828	1.48651e-06
corpus1124	NHS England West Midlands	Y60	Q77	05R	NHS South Warwickshire CCG	5	POSITIVE	0.859568	0.000384502	0.140039	9.4602e-06
corpus1125	NHS England West Midlands	Y60	Q77	05R	NHS South Warwickshire CCG	5	POSITIVE	0.998997	2.78831e-05	0.000974278	1.2703e-06
corpus1126	NHS England West Midlands	Y60	Q77	05R	NHS South Warwickshire CCG	5	POSITIVE	0.961564	0.00066682	0.0377645	4.20873e-06
corpus1127	NHS England West Midlands	Y60	Q77	05A	NHS Coventry and Rugby CCG	5	POSITIVE	0.97712	0.00015929	0.0227178	2.94641e-06
corpus1128	NHS England West Midlands	Y60	Q77	05A	NHS Coventry and Rugby CCG	5	POSITIVE	0.990604	0.000116125	0.00927796	1.64789e-06
corpus1129	NHS England West Midlands	Y60	Q77	05R	NHS South Warwickshire CCG	1	NEGATIVE	0.003266	0.911857	0.0848731	4.105e-06
corpus1130	NHS England Yorkshire & Humber	Y63	Q72	15F	NHS Leeds CCG	5	POSITIVE	0.995418	0.000236015	0.00434294	3.46739e-06
corpus1131	NHS England Yorkshire & Humber	Y63	Q72	15F	NHS Leeds CCG	5	POSITIVE	0.995605	8.34522e-05	0.00431001	1.67181e-06
corpus1132	NHS England Yorkshire & Humber	Y63	Q72	15F	NHS Leeds CCG	5	POSITIVE	0.999007	2.06025e-05	0.000971281	9.09375e-07
corpus1133	NHS England Yorkshire & Humber	Y63	Q72	15F	NHS Leeds CCG	5	POSITIVE	0.983443	0.000365711	0.0161882	3.33285e-06
corpus1134	NHS England Yorkshire & Humber	Y63	Q72	15F	NHS Leeds CCG	5	POSITIVE	0.99826	0.000526484	0.00121325	6.99063e-07
corpus1135	NHS England Yorkshire & Humber	Y63	Q72	02R	NHS Bradford Districts CCG	5	POSITIVE	0.999141	5.87704e-05	0.000798854	1.68941e-06
corpus1136	NHS England Yorkshire & Humber	Y63	Q72	02R	NHS Bradford Districts CCG	5	POSITIVE	0.978445	0.000141007	0.0214115	2.87597e-06
corpus1137	NHS England Yorkshire & Humber	Y63	Q72	02R	NHS Bradford Districts CCG	5	POSITIVE	0.999195	2.04741e-05	0.000783378	1.34574e-06
corpus1138	NHS England Yorkshire & Humber	Y63	Q72	02R	NHS Bradford Districts CCG	5	POSITIVE	0.996012	0.000293484	0.003692	2.66158e-06
corpus1139	NHS England Lancashire	Y62	Q84	00R	NHS Blackpool CCG	5	POSITIVE	0.923182	0.000528664	0.0762872	1.94661e-06
corpus1140	NHS England Lancashire	Y62	Q84	00R	NHS Blackpool CCG	5	POSITIVE	0.996431	7.58958e-05	0.00349213	1.07137e-06
corpus1141	NHS England Lancashire	Y62	Q84	00R	NHS Blackpool CCG	5	POSITIVE	0.821226	0.0587065	0.120034	3.32889e-05
corpus1142	NHS England Lancashire	Y62	Q84	00R	NHS Blackpool CCG	5	POSITIVE	0.997396	8.94489e-05	0.0025141	8.49467e-07
corpus1143	NHS England Lancashire	Y62	Q84	00R	NHS Blackpool CCG	5	POSITIVE	0.990818	0.000120262	0.0090607	6.62433e-07
corpus1144	NHS England Lancashire	Y62	Q84	00R	NHS Blackpool CCG	5	POSITIVE	0.997175	0.000182865	0.00264081	8.75724e-07
corpus1145	NHS England Lancashire	Y62	Q84	00R	NHS Blackpool CCG	5	POSITIVE	0.941976	0.000368562	0.0576496	5.59615e-06
corpus1146	NHS England Lancashire	Y62	Q84	00R	NHS Blackpool CCG	5	POSITIVE	0.875131	0.00531609	0.11942	0.000132939
corpus1147	NHS England Yorkshire & Humber	Y63	Q72	03R	NHS Wakefield CCG	5	POSITIVE	0.958895	0.00120018	0.0399013	3.40586e-06
corpus1148	NHS England Yorkshire & Humber	Y63	Q72	03R	NHS Wakefield CCG	5	POSITIVE	0.969726	0.000101971	0.0301689	3.07602e-06
corpus1149	NHS England Yorkshire & Humber	Y63	Q72	03R	NHS Wakefield CCG	1	NEGATIVE	0.154048	0.631691	0.214124	0.000135939
corpus1150	NHS England Greater Manchester	Y62	Q83	02A	NHS Trafford CCG	5	POSITIVE	0.971913	0.000308476	0.027767	1.12033e-05
corpus1151	NHS England Greater Manchester	Y62	Q83	02A	NHS Trafford CCG	5	NEUTRAL	0.469776	0.0451884	0.485024	1.15857e-05
corpus1152	NHS England Greater Manchester	Y62	Q83	02A	NHS Trafford CCG	1	POSITIVE	0.869326	0.0206159	0.109908	0.000150308
corpus1153	NHS England Greater Manchester	Y62	Q83	02A	NHS Trafford CCG	5	POSITIVE	0.998292	3.66097e-05	0.00167075	5.67738e-07
corpus1154	NHS England Greater Manchester	Y62	Q83	02A	NHS Trafford CCG	4	POSITIVE	0.977999	0.000153163	0.021846	1.3987e-06
corpus1155	NHS England London	Y56	Q71	08V	NHS Tower Hamlets CCG	5	POSITIVE	0.986192	0.000539735	0.0132649	3.3302e-06
corpus1156	NHS England Yorkshire & Humber	Y63	Q72	03F	NHS Hull CCG	2	NEGATIVE	0.000227084	0.999399	0.000371963	1.65953e-06
corpus1157	NHS England Yorkshire & Humber	Y63	Q72	03F	NHS Hull CCG	1	NEGATIVE	0.116426	0.843134	0.0404234	1.58188e-05
corpus1158	NHS England Yorkshire & Humber	Y63	Q72	03F	NHS Hull CCG	5	POSITIVE	0.997882	6.20287e-05	0.00205461	9.39632e-07
corpus1159	NHS England Yorkshire & Humber	Y63	Q72	03F	NHS Hull CCG	5	POSITIVE	0.999491	0.000128112	0.000373387	7.52553e-06
corpus1160	NHS England Yorkshire & Humber	Y63	Q72	03F	NHS Hull CCG	5	POSITIVE	0.985364	0.00106786	0.0135624	5.46955e-06
corpus1161	NHS England Yorkshire & Humber	Y63	Q72	03F	NHS Hull CCG	2	NEGATIVE	0.000404133	0.994585	0.00499819	1.30632e-05
corpus1162	NHS England Yorkshire & Humber	Y63	Q72	03F	NHS Hull CCG	1	POSITIVE	0.958861	0.000324687	0.040811	3.65094e-06
corpus1163	NHS England Yorkshire & Humber	Y63	Q72	03F	NHS Hull CCG	5	POSITIVE	0.993139	7.73385e-05	0.00678215	1.06567e-06
corpus1164	NHS England Yorkshire & Humber	Y63	Q72	03F	NHS Hull CCG	5	POSITIVE	0.854525	0.000304709	0.145167	2.87094e-06
corpus1165	NHS England Yorkshire & Humber	Y63	Q72	03F	NHS Hull CCG	5	POSITIVE	0.998746	8.96432e-05	0.00116335	7.60128e-07
corpus1166	NHS England Yorkshire & Humber	Y63	Q72	03F	NHS Hull CCG	3	NEGATIVE	0.228869	0.430598	0.34044	9.2672e-05
corpus1167	NHS England Yorkshire & Humber	Y63	Q72	03F	NHS Hull CCG	5	POSITIVE	0.998304	3.93996e-05	0.00165261	3.46732e-06
corpus1168	NHS England Yorkshire & Humber	Y63	Q72	03F	NHS Hull CCG	5	POSITIVE	0.924764	0.000971076	0.0742626	2.31138e-06
corpus1169	NHS England Yorkshire & Humber	Y63	Q72	03F	NHS Hull CCG	5	POSITIVE	0.993933	0.000231331	0.0058279	7.88515e-06
corpus1170	NHS England Yorkshire & Humber	Y63	Q72	03F	NHS Hull CCG	5	POSITIVE	0.996459	7.42289e-05	0.0034637	2.70578e-06
corpus1171	NHS England Yorkshire & Humber	Y63	Q72	03F	NHS Hull CCG	1	POSITIVE	0.992673	6.13932e-05	0.00726363	2.05678e-06
corpus1172	NHS England Yorkshire & Humber	Y63	Q72	03F	NHS Hull CCG	5	POSITIVE	0.932447	0.000308747	0.0672406	3.89326e-06
corpus1173	NHS England Yorkshire & Humber	Y63	Q72	03F	NHS Hull CCG	5	POSITIVE	0.936386	0.000955309	0.0626504	8.12183e-06
corpus1174	NHS England Yorkshire & Humber	Y63	Q72	03F	NHS Hull CCG	5	POSITIVE	0.978595	0.000180732	0.0212214	3.05413e-06
corpus1175	NHS England Yorkshire & Humber	Y63	Q72	03F	NHS Hull CCG	5	POSITIVE	0.962507	0.00122532	0.0362651	2.65114e-06
corpus1176	NHS England Yorkshire & Humber	Y63	Q72	03F	NHS Hull CCG	5	POSITIVE	0.998058	5.96403e-05	0.00188118	1.29032e-06
corpus1177	NHS England Yorkshire & Humber	Y63	Q72	03F	NHS Hull CCG	5	NEUTRAL	0.218787	0.0139385	0.767114	0.000161063
corpus1178	NHS England Yorkshire & Humber	Y63	Q72	03F	NHS Hull CCG	4	POSITIVE	0.645438	0.000953999	0.353601	7.14209e-06
corpus1179	NHS England Yorkshire & Humber	Y63	Q72	03F	NHS Hull CCG	5	POSITIVE	0.962506	0.000778575	0.0367131	1.98548e-06
corpus1180	NHS England Yorkshire & Humber	Y63	Q72	03F	NHS Hull CCG	5	POSITIVE	0.765756	0.00932593	0.2249	1.7564e-05
corpus1181	NHS England Yorkshire & Humber	Y63	Q72	03F	NHS Hull CCG	5	POSITIVE	0.445423	0.0994968	0.118899	0.336181
corpus1182	NHS England Yorkshire & Humber	Y63	Q72	03F	NHS Hull CCG	5	NEUTRAL	0.407882	0.00121065	0.5909	7.3275e-06
corpus1183	NHS England Yorkshire & Humber	Y63	Q72	03F	NHS Hull CCG	5	POSITIVE	0.883163	0.000514737	0.116315	7.0164e-06
corpus1184	NHS England Yorkshire & Humber	Y63	Q72	03Q	NHS Vale of York CCG	5	POSITIVE	0.992908	8.60575e-05	0.00700455	1.23857e-06
corpus1185	NHS England Yorkshire & Humber	Y63	Q72	03Q	NHS Vale of York CCG	5	POSITIVE	0.998655	3.53672e-05	0.00130845	1.09751e-06
corpus1186	NHS England Yorkshire & Humber	Y63	Q72	03Q	NHS Vale of York CCG	5	POSITIVE	0.960317	0.000127819	0.0395528	2.77001e-06
corpus1187	NHS England Yorkshire & Humber	Y63	Q72	03Q	NHS Vale of York CCG	5	POSITIVE	0.605754	0.0136103	0.380614	2.2222e-05
corpus1188	NHS England Yorkshire & Humber	Y63	Q72	02Y	NHS East Riding of Yorkshire CCG	2	NEGATIVE	0.0442576	0.818237	0.136975	0.000530777
corpus1189	NHS England East	Y61	Q79	07K	NHS West Suffolk CCG	1	NEGATIVE	0.0126701	0.953363	0.0339218	4.4607e-05
corpus1190	NHS England East	Y61	Q79	07K	NHS West Suffolk CCG	1	NEGATIVE	0.0436019	0.890432	0.0658184	0.00014797
corpus1191	NHS England London	Y56	Q71	08V	NHS Tower Hamlets CCG	1	NEGATIVE	0.000122475	0.998146	0.00173046	1.4698e-06
corpus1192	NHS England London	Y56	Q71	08V	NHS Tower Hamlets CCG	5	POSITIVE	0.995997	0.000115488	0.00388634	1.00943e-06
corpus1193	NHS England London	Y56	Q71	08V	NHS Tower Hamlets CCG	1	NEGATIVE	0.0124916	0.975283	0.0121966	2.90289e-05
corpus1194	NHS England East	Y61	Q79	06Q	NHS Mid Essex CCG	5	POSITIVE	0.993809	0.000126597	0.00606164	2.86602e-06
corpus1195	NHS England East	Y61	Q79	06Q	NHS Mid Essex CCG	5	POSITIVE	0.966032	0.000328361	0.0336379	2.02609e-06
corpus1196	NHS England East	Y61	Q79	06Q	NHS Mid Essex CCG	5	POSITIVE	0.992731	8.03467e-05	0.00717439	1.39794e-05
corpus1197	NHS England East	Y61	Q79	06Q	NHS Mid Essex CCG	5	POSITIVE	0.906985	0.00117483	0.0918019	3.81863e-05
corpus1198	NHS England East	Y61	Q79	06Q	NHS Mid Essex CCG	5	POSITIVE	0.97183	0.000333916	0.0278339	1.95949e-06
corpus1199	NHS England East	Y61	Q79	06Q	NHS Mid Essex CCG	5	POSITIVE	0.99704	8.7518e-05	0.00286964	3.00514e-06
corpus1200	NHS England East	Y61	Q79	06Q	NHS Mid Essex CCG	1	POSITIVE	0.998445	2.57432e-05	0.00152777	1.17445e-06
corpus1201	NHS England East	Y61	Q79	06Q	NHS Mid Essex CCG	5	POSITIVE	0.908008	0.00109837	0.0908692	2.43611e-05
corpus1202	NHS England East	Y61	Q79	06Q	NHS Mid Essex CCG	5	NEUTRAL	0.423589	0.00239192	0.574016	2.85506e-06
corpus1203	NHS England East	Y61	Q79	06Q	NHS Mid Essex CCG	5	POSITIVE	0.99767	0.000105274	0.00222271	1.72744e-06
corpus1204	NHS England East	Y61	Q79	06Q	NHS Mid Essex CCG	5	POSITIVE	0.993001	0.000106023	0.00689152	1.60325e-06
corpus1205	NHS England East	Y61	Q79	06Q	NHS Mid Essex CCG	5	POSITIVE	0.992667	0.000396648	0.00693483	1.2409e-06
corpus1206	NHS England East	Y61	Q79	06Q	NHS Mid Essex CCG	5	POSITIVE	0.99695	0.000660215	0.00236212	2.74096e-05
corpus1207	NHS England East	Y61	Q79	06Q	NHS Mid Essex CCG	5	POSITIVE	0.999306	3.20183e-05	0.00066177	5.53071e-07
corpus1208	NHS England East	Y61	Q79	06Q	NHS Mid Essex CCG	5	POSITIVE	0.998716	0.000259534	0.00102298	1.72776e-06
corpus1209	NHS England East	Y61	Q79	06Q	NHS Mid Essex CCG	5	POSITIVE	0.996241	0.000228606	0.00352956	7.6311e-07
corpus1210	NHS England East	Y61	Q79	06Q	NHS Mid Essex CCG	5	POSITIVE	0.998306	2.20966e-05	0.00166936	2.17196e-06
corpus1211	NHS England East	Y61	Q79	06Q	NHS Mid Essex CCG	5	POSITIVE	0.999626	6.27653e-05	0.000310037	1.03268e-06
corpus1212	NHS England London	Y56	Q71	08E	NHS Harrow CCG	5	POSITIVE	0.984044	9.96767e-05	0.0158528	3.7619e-06
corpus1213	#N/A	#N/A	#N/A	#N/A	#N/A	5	POSITIVE	0.981849	0.0003726	0.017769	9.48926e-06
corpus1214	#N/A	#N/A	#N/A	#N/A	#N/A	5	POSITIVE	0.996159	4.25197e-05	0.00379738	1.19289e-06
corpus1215	#N/A	#N/A	#N/A	#N/A	#N/A	5	POSITIVE	0.995874	0.000100307	0.00402335	2.15815e-06
corpus1216	#N/A	#N/A	#N/A	#N/A	#N/A	5	POSITIVE	0.992359	5.13523e-05	0.0075884	9.18078e-07
corpus1217	#N/A	#N/A	#N/A	#N/A	#N/A	4	POSITIVE	0.998488	4.31237e-05	0.00146802	1.13556e-06
corpus1218	#N/A	#N/A	#N/A	#N/A	#N/A	5	POSITIVE	0.990142	6.56404e-05	0.0097899	2.94897e-06
corpus1219	#N/A	#N/A	#N/A	#N/A	#N/A	5	POSITIVE	0.998559	2.55783e-05	0.00141378	1.6559e-06
corpus1220	#N/A	#N/A	#N/A	#N/A	#N/A	4	POSITIVE	0.792684	0.000714662	0.20657	3.08828e-05
corpus1221	#N/A	#N/A	#N/A	#N/A	#N/A	5	POSITIVE	0.901663	0.000341948	0.0979762	1.87946e-05
corpus1222	#N/A	#N/A	#N/A	#N/A	#N/A	5	POSITIVE	0.991165	7.8232e-05	0.00875384	2.7539e-06
corpus1223	NHS England East	Y61	Q79	99E	NHS Basildon and Brentwood CCG	5	POSITIVE	0.998213	7.41898e-05	0.00171079	1.92918e-06
corpus1224	NHS England East	Y61	Q79	99E	NHS Basildon and Brentwood CCG	5	POSITIVE	0.997947	9.54891e-05	0.00195572	1.34191e-06
corpus1225	NHS England East	Y61	Q79	99E	NHS Basildon and Brentwood CCG	5	POSITIVE	0.990982	0.000362991	0.00833043	0.000324699
corpus1226	NHS England East	Y61	Q79	99E	NHS Basildon and Brentwood CCG	5	POSITIVE	0.996949	3.04091e-05	0.00301952	1.05886e-06
corpus1227	NHS England Yorkshire & Humber	Y63	Q72	02R	NHS Bradford Districts CCG	5	POSITIVE	0.96651	0.0002175	0.0332671	5.7711e-06
corpus1228	NHS England London	Y56	Q71	07M	NHS Barnet CCG	1	NEGATIVE	0.00773808	0.961369	0.0308701	2.23905e-05
corpus1229	NHS England London	Y56	Q71	07M	NHS Barnet CCG	1	NEGATIVE	0.0233834	0.955189	0.0210562	0.000371593
corpus1230	NHS England Yorkshire & Humber	Y63	Q72	03N	NHS Sheffield CCG	5	POSITIVE	0.998623	9.1158e-05	0.00128431	9.7104e-07
corpus1231	NHS England Yorkshire & Humber	Y63	Q72	03N	NHS Sheffield CCG	5	POSITIVE	0.961993	0.000422426	0.0375805	3.80676e-06
corpus1232	NHS England London	Y56	Q71	07M	NHS Barnet CCG	5	POSITIVE	0.980789	0.000159146	0.019051	1.14266e-06
corpus1233	NHS England London	Y56	Q71	07M	NHS Barnet CCG	5	NEUTRAL	0.414342	0.00126216	0.584393	2.07831e-06
corpus1234	NHS England London	Y56	Q71	07M	NHS Barnet CCG	5	POSITIVE	0.993987	4.59661e-05	0.00596621	8.48146e-07
corpus1235	NHS England East	Y61	Q79	06W	NHS Norwich CCG	5	POSITIVE	0.978221	0.000496511	0.0212778	4.40977e-06
corpus1236	NHS England East	Y61	Q79	06W	NHS Norwich CCG	5	POSITIVE	0.913401	0.0134785	0.0731046	1.59426e-05
corpus1237	NHS England East	Y61	Q79	06W	NHS Norwich CCG	5	POSITIVE	0.985454	0.0079845	0.00655256	8.75029e-06
corpus1238	NHS England East	Y61	Q79	06W	NHS Norwich CCG	5	POSITIVE	0.995418	0.000905863	0.00367449	1.2149e-06
corpus1239	NHS England East	Y61	Q79	06W	NHS Norwich CCG	3	NEUTRAL	0.0353748	0.251006	0.713591	2.78147e-05
corpus1240	NHS England London	Y56	Q71	08F	NHS Havering CCG	5	POSITIVE	0.990398	0.00137961	0.00798906	0.000232918
corpus1241	NHS England London	Y56	Q71	08F	NHS Havering CCG	5	POSITIVE	0.982924	0.000595136	0.0164772	3.58603e-06
corpus1242	NHS England London	Y56	Q71	07Q	NHS Bromley CCG	5	POSITIVE	0.960015	0.000132337	0.0398503	2.3016e-06
corpus1243	NHS England London	Y56	Q71	07Q	NHS Bromley CCG	5	POSITIVE	0.996561	3.1415e-05	0.0034065	1.36258e-06
corpus1244	NHS England London	Y56	Q71	07Q	NHS Bromley CCG	5	POSITIVE	0.958264	0.0287037	0.0118218	0.00121073
corpus1245	NHS England London	Y56	Q71	07Q	NHS Bromley CCG	5	POSITIVE	0.993924	0.000481193	0.00559239	2.38245e-06
corpus1246	NHS England London	Y56	Q71	07Q	NHS Bromley CCG	5	POSITIVE	0.995401	0.000283677	0.00431307	2.56095e-06
corpus1247	NHS England London	Y56	Q71	07Q	NHS Bromley CCG	5	POSITIVE	0.998117	4.86521e-05	0.00183344	7.83615e-07
corpus1248	NHS England London	Y56	Q71	07Q	NHS Bromley CCG	5	POSITIVE	0.993052	0.000536648	0.00641039	1.42721e-06
corpus1249	NHS England London	Y56	Q71	07Q	NHS Bromley CCG	5	POSITIVE	0.998748	0.000428399	0.000820193	3.79936e-06
corpus1250	NHS England London	Y56	Q71	07Q	NHS Bromley CCG	5	POSITIVE	0.998882	4.53698e-05	0.00107182	8.32591e-07
corpus1251	NHS England London	Y56	Q71	07Q	NHS Bromley CCG	5	POSITIVE	0.945666	0.00169846	0.0526167	1.91322e-05
corpus1252	NHS England London	Y56	Q71	07Q	NHS Bromley CCG	5	POSITIVE	0.901865	0.00228465	0.0958268	2.36379e-05
corpus1253	NHS England London	Y56	Q71	07Q	NHS Bromley CCG	5	POSITIVE	0.992421	8.87937e-05	0.00748907	8.45362e-07
corpus1254	NHS England London	Y56	Q71	07Q	NHS Bromley CCG	1	POSITIVE	0.979022	0.014647	0.00598002	0.000350435
corpus1255	NHS England London	Y56	Q71	07Q	NHS Bromley CCG	5	POSITIVE	0.941664	0.0122226	0.0461066	6.42854e-06
corpus1256	NHS England London	Y56	Q71	07Q	NHS Bromley CCG	5	POSITIVE	0.99381	7.82957e-05	0.00610812	3.0492e-06
corpus1257	NHS England London	Y56	Q71	07M	NHS Barnet CCG	5	POSITIVE	0.997843	0.000102765	0.00205223	1.64838e-06
corpus1258	NHS England Greater Manchester	Y62	Q83	14L	NHS Manchester CCG	5	POSITIVE	0.944894	0.00030144	0.0547892	1.49254e-05
corpus1259	NHS England Greater Manchester	Y62	Q83	14L	NHS Manchester CCG	5	POSITIVE	0.973314	0.00123855	0.0254444	2.66202e-06
corpus1260	NHS England Greater Manchester	Y62	Q83	14L	NHS Manchester CCG	5	POSITIVE	0.994895	6.17467e-05	0.00504258	9.54671e-07
corpus1261	NHS England East	Y61	Q79	06H	NHS Cambridgeshire and Peterborough CCG	5	POSITIVE	0.992528	4.60832e-05	0.00742496	9.32062e-07
corpus1262	NHS England East	Y61	Q79	06H	NHS Cambridgeshire and Peterborough CCG	5	POSITIVE	0.983002	9.83726e-05	0.0168853	1.39865e-05
corpus1263	NHS England East	Y61	Q79	06H	NHS Cambridgeshire and Peterborough CCG	4	POSITIVE	0.992621	7.34382e-05	0.0073037	1.37297e-06
corpus1264	NHS England East	Y61	Q79	06H	NHS Cambridgeshire and Peterborough CCG	5	POSITIVE	0.991159	6.17114e-05	0.00877891	6.74179e-07
corpus1265	NHS England East	Y61	Q79	06H	NHS Cambridgeshire and Peterborough CCG	5	POSITIVE	0.991285	4.89822e-05	0.00866437	1.79574e-06
corpus1266	NHS England East	Y61	Q79	06H	NHS Cambridgeshire and Peterborough CCG	4	POSITIVE	0.996077	3.04105e-05	0.00388852	3.82921e-06
corpus1267	NHS England East	Y61	Q79	06H	NHS Cambridgeshire and Peterborough CCG	5	POSITIVE	0.973898	0.000119069	0.0259811	1.56166e-06
corpus1268	NHS England East	Y61	Q79	06H	NHS Cambridgeshire and Peterborough CCG	5	NEUTRAL	0.310526	0.14813	0.499972	0.041372
corpus1269	NHS England East	Y61	Q79	06H	NHS Cambridgeshire and Peterborough CCG	5	POSITIVE	0.971331	0.000672675	0.0279899	6.24836e-06
corpus1270	NHS England East	Y61	Q79	06H	NHS Cambridgeshire and Peterborough CCG	5	POSITIVE	0.969654	0.000427325	0.0299168	1.91379e-06
corpus1271	NHS England East	Y61	Q79	06H	NHS Cambridgeshire and Peterborough CCG	5	POSITIVE	0.732973	0.00193086	0.265082	1.46735e-05
corpus1272	NHS England East	Y61	Q79	06H	NHS Cambridgeshire and Peterborough CCG	5	POSITIVE	0.98704	0.000188452	0.0127655	5.80511e-06
corpus1273	NHS England East	Y61	Q79	06H	NHS Cambridgeshire and Peterborough CCG	5	POSITIVE	0.993808	7.77208e-05	0.00611281	1.27727e-06
corpus1274	NHS England East	Y61	Q79	99G	NHS Southend CCG	5	POSITIVE	0.950868	0.000383738	0.048745	2.89974e-06
corpus1275	NHS England Yorkshire & Humber	Y63	Q72	02R	NHS Bradford Districts CCG	1	NEGATIVE	0.00715443	0.989805	0.00301326	2.7441e-05
corpus1276	NHS England Yorkshire & Humber	Y63	Q72	02R	NHS Bradford Districts CCG	5	POSITIVE	0.999106	0.000314723	0.000577435	1.74378e-06
corpus1277	NHS England Yorkshire & Humber	Y63	Q72	02R	NHS Bradford Districts CCG	5	POSITIVE	0.98862	0.000196146	0.0111805	3.1194e-06
corpus1278	NHS England Yorkshire & Humber	Y63	Q72	02R	NHS Bradford Districts CCG	5	POSITIVE	0.982791	0.00344466	0.0137618	2.46313e-06
corpus1279	NHS England Yorkshire & Humber	Y63	Q72	02R	NHS Bradford Districts CCG	5	POSITIVE	0.990089	0.000108287	0.00980085	1.52507e-06
corpus1280	NHS England Yorkshire & Humber	Y63	Q72	02R	NHS Bradford Districts CCG	5	POSITIVE	0.937906	0.000184235	0.0619041	6.00294e-06
corpus1281	NHS England Yorkshire & Humber	Y63	Q72	02R	NHS Bradford Districts CCG	5	POSITIVE	0.892741	0.00506717	0.102187	4.54401e-06
corpus1282	NHS England Yorkshire & Humber	Y63	Q72	02R	NHS Bradford Districts CCG	1	NEGATIVE	0.0230189	0.968719	0.00825136	1.03315e-05
corpus1283	NHS England Yorkshire & Humber	Y63	Q72	02N	NHS Airedale, Wharfedale and Craven CCG	1	NEGATIVE	0.000756715	0.90636	0.0928197	6.33802e-05
corpus1284	NHS England London	Y56	Q71	08V	NHS Tower Hamlets CCG	1	NEUTRAL	0.243402	0.287462	0.468968	0.000168381
corpus1285	NHS England London	Y56	Q71	08D	NHS Haringey CCG	5	POSITIVE	0.939018	0.000160584	0.0608181	2.8432e-06
corpus1286	NHS England London	Y56	Q71	08D	NHS Haringey CCG	5	POSITIVE	0.997524	8.19857e-05	0.00239217	2.09753e-06
corpus1287	NHS England London	Y56	Q71	08D	NHS Haringey CCG	5	POSITIVE	0.974889	0.000657186	0.0243968	5.69293e-05
corpus1288	NHS England London	Y56	Q71	08D	NHS Haringey CCG	5	POSITIVE	0.997477	4.57626e-05	0.00247438	2.84457e-06
corpus1289	NHS England London	Y56	Q71	08D	NHS Haringey CCG	5	POSITIVE	0.998985	2.03178e-05	0.000992776	1.7161e-06
corpus1290	NHS England London	Y56	Q71	08D	NHS Haringey CCG	4	POSITIVE	0.934078	0.000655771	0.0652534	1.28056e-05
corpus1291	NHS England London	Y56	Q71	08D	NHS Haringey CCG	5	POSITIVE	0.854608	0.00173637	0.143622	3.30075e-05
corpus1292	NHS England London	Y56	Q71	08D	NHS Haringey CCG	5	POSITIVE	0.991815	0.000367927	0.00781497	2.5565e-06
corpus1293	NHS England London	Y56	Q71	08D	NHS Haringey CCG	5	POSITIVE	0.979668	0.000133175	0.0201954	3.55856e-06
corpus1294	NHS England Yorkshire & Humber	Y63	Q72	02X	NHS Doncaster CCG	1	NEGATIVE	0.000690543	0.970172	0.0291357	2.19416e-06
corpus1295	NHS England Yorkshire & Humber	Y63	Q72	02X	NHS Doncaster CCG	5	POSITIVE	0.979315	0.000119324	0.0205637	2.373e-06
corpus1296	NHS England Yorkshire & Humber	Y63	Q72	02X	NHS Doncaster CCG	5	POSITIVE	0.99936	2.36593e-05	0.000615042	1.38954e-06
corpus1297	NHS England Yorkshire & Humber	Y63	Q72	02X	NHS Doncaster CCG	5	POSITIVE	0.84124	0.000982443	0.157771	6.8196e-06
corpus1298	NHS England Greater Manchester	Y62	Q83	14L	NHS Manchester CCG	1	NEGATIVE	0.00148331	0.998101	0.000411724	3.47023e-06
corpus1299	NHS England Greater Manchester	Y62	Q83	14L	NHS Manchester CCG	5	NEUTRAL	0.0785246	0.000315956	0.921148	1.09412e-05
corpus1300	NHS England Greater Manchester	Y62	Q83	14L	NHS Manchester CCG	5	NEUTRAL	0.293648	0.0125568	0.69379	5.37569e-06
corpus1301	NHS England Greater Manchester	Y62	Q83	14L	NHS Manchester CCG	4	POSITIVE	0.988685	0.000574625	0.0107386	1.51479e-06
corpus1302	NHS England Greater Manchester	Y62	Q83	14L	NHS Manchester CCG	5	POSITIVE	0.99575	0.000621421	0.00362207	6.92749e-06
corpus1303	NHS England Greater Manchester	Y62	Q83	14L	NHS Manchester CCG	5	POSITIVE	0.996994	0.000489052	0.00251447	2.25041e-06
corpus1304	NHS England Greater Manchester	Y62	Q83	14L	NHS Manchester CCG	5	POSITIVE	0.998368	0.000243008	0.001388	9.83048e-07
corpus1305	NHS England Greater Manchester	Y62	Q83	14L	NHS Manchester CCG	1	NEGATIVE	0.0013394	0.977138	0.0215186	4.17516e-06
corpus1306	NHS England Greater Manchester	Y62	Q83	14L	NHS Manchester CCG	4	POSITIVE	0.832186	0.000939143	0.166871	3.92616e-06
corpus1307	NHS England Greater Manchester	Y62	Q83	14L	NHS Manchester CCG	1	NEGATIVE	0.000701108	0.997336	0.00196212	1.02768e-06
corpus1308	NHS England Greater Manchester	Y62	Q83	14L	NHS Manchester CCG	1	NEGATIVE	0.0057174	0.981879	0.0121766	0.00022727
corpus1309	NHS England Greater Manchester	Y62	Q83	14L	NHS Manchester CCG	1	NEGATIVE	0.00422289	0.990039	0.00568241	5.53353e-05
corpus1310	#N/A	#N/A	#N/A	#N/A	#N/A	5	POSITIVE	0.919374	0.0022414	0.0783635	2.14907e-05
corpus1311	NHS England Cumbria & North East	Y63	Q74	01H	NHS Cumbria CCG	5	POSITIVE	0.942454	0.0352743	0.0221677	0.000103474
corpus1312	NHS England Cumbria & North East	Y63	Q74	01H	NHS Cumbria CCG	5	POSITIVE	0.880628	0.0888635	0.0304083	0.000100371
corpus1313	NHS England Cumbria & North East	Y63	Q74	13T	NHS Newcastle Gateshead CCG	5	POSITIVE	0.978709	0.000170621	0.0211175	3.168e-06
corpus1314	NHS England Cumbria & North East	Y63	Q74	13T	NHS Newcastle Gateshead CCG	5	POSITIVE	0.98745	0.00448958	0.00805571	4.57475e-06
corpus1315	NHS England Cumbria & North East	Y63	Q74	13T	NHS Newcastle Gateshead CCG	5	POSITIVE	0.998958	5.7019e-05	0.000984296	1.13755e-06
corpus1316	NHS England Cumbria & North East	Y63	Q74	13T	NHS Newcastle Gateshead CCG	5	POSITIVE	0.978507	0.000344217	0.0211463	2.24296e-06
corpus1317	NHS England Cumbria & North East	Y63	Q74	99C	NHS North Tyneside CCG	5	POSITIVE	0.985596	0.00532805	0.00906431	1.15806e-05
corpus1318	NHS England Cumbria & North East	Y63	Q74	99C	NHS North Tyneside CCG	5	POSITIVE	0.9975	9.58051e-05	0.00240318	1.30072e-06
corpus1319	NHS England Cumbria & North East	Y63	Q74	99C	NHS North Tyneside CCG	5	POSITIVE	0.98947	0.000102456	0.0104262	1.47815e-06
corpus1320	NHS England Cumbria & North East	Y63	Q74	99C	NHS North Tyneside CCG	3	NEGATIVE	0.0481256	0.906312	0.0443325	0.00122962
corpus1321	NHS England Cumbria & North East	Y63	Q74	99C	NHS North Tyneside CCG	2	NEGATIVE	0.155492	0.57338	0.270932	0.000195587
corpus1322	NHS England Cumbria & North East	Y63	Q74	99C	NHS North Tyneside CCG	5	POSITIVE	0.992764	8.11029e-05	0.00715297	1.64344e-06
corpus1323	NHS England Cumbria & North East	Y63	Q74	99C	NHS North Tyneside CCG	1	NEGATIVE	0.00481787	0.972186	0.0229914	5.08478e-06
corpus1324	NHS England Cumbria & North East	Y63	Q74	99C	NHS North Tyneside CCG	1	NEUTRAL	0.0109977	0.216582	0.772406	1.36801e-05
corpus1325	NHS England Cumbria & North East	Y63	Q74	99C	NHS North Tyneside CCG	5	POSITIVE	0.928348	0.00119449	0.0704499	7.56004e-06
corpus1326	NHS England Cumbria & North East	Y63	Q74	99C	NHS North Tyneside CCG	1	NEGATIVE	0.0173574	0.49597	0.486442	0.000230087
corpus1327	NHS England Lancashire	Y62	Q84	01K	NHS Lancashire North CCG	5	POSITIVE	0.963907	0.00188386	0.0342035	5.88235e-06
corpus1328	NHS England Lancashire	Y62	Q84	01K	NHS Lancashire North CCG	5	POSITIVE	0.990149	0.000136159	0.00970683	8.31776e-06
corpus1329	NHS England Lancashire	Y62	Q84	01K	NHS Lancashire North CCG	3	POSITIVE	0.953434	0.0410085	0.00548018	7.74021e-05
corpus1330	NHS England Lancashire	Y62	Q84	01K	NHS Lancashire North CCG	5	POSITIVE	0.998372	4.41581e-05	0.00158237	1.54509e-06
corpus1331	NHS England Lancashire	Y62	Q84	01K	NHS Lancashire North CCG	5	POSITIVE	0.969778	7.91407e-05	0.0301401	2.66177e-06
corpus1332	NHS England Lancashire	Y62	Q84	01K	NHS Lancashire North CCG	5	POSITIVE	0.993595	0.000162739	0.00623483	7.6587e-06
corpus1333	NHS England Lancashire	Y62	Q84	01K	NHS Lancashire North CCG	5	POSITIVE	0.998026	5.66261e-05	0.00191511	1.96343e-06
corpus1334	NHS England Lancashire	Y62	Q84	01K	NHS Lancashire North CCG	5	POSITIVE	0.993648	8.28075e-05	0.00626677	2.41719e-06
corpus1335	NHS England Lancashire	Y62	Q84	01K	NHS Lancashire North CCG	5	POSITIVE	0.968195	0.000149914	0.0316521	2.85675e-06
corpus1336	NHS England North Midlands	Y60	Q76	05Q	NHS South East Staffs and Seisdon Peninsular CCG	5	POSITIVE	0.976344	0.00121902	0.0224304	6.084e-06
corpus1337	NHS England Cumbria & North East	Y63	Q74	00K	NHS Hartlepool and Stockton-on-Tees CCG	5	NEGATIVE	0.456933	0.513946	0.0244187	0.00470184
corpus1338	NHS England Cumbria & North East	Y63	Q74	00K	NHS Hartlepool and Stockton-on-Tees CCG	5	POSITIVE	0.990095	0.000649839	0.00925373	1.16796e-06
corpus1339	NHS England Yorkshire & Humber	Y63	Q72	02Y	NHS East Riding of Yorkshire CCG	4	NEGATIVE	0.00605444	0.984286	0.0092707	0.000389004
corpus1340	NHS England Yorkshire & Humber	Y63	Q72	03F	NHS Hull CCG	5	POSITIVE	0.999097	4.17675e-05	0.000860597	1.14989e-06
corpus1341	NHS England Yorkshire & Humber	Y63	Q72	03F	NHS Hull CCG	5	POSITIVE	0.99811	1.83037e-05	0.00187115	9.89965e-07
corpus1342	NHS England Yorkshire & Humber	Y63	Q72	03F	NHS Hull CCG	5	POSITIVE	0.989782	0.000116228	0.0100991	2.43453e-06
corpus1343	NHS England Yorkshire & Humber	Y63	Q72	03F	NHS Hull CCG	5	POSITIVE	0.998876	2.29604e-05	0.00109975	1.66238e-06
corpus1344	NHS England Yorkshire & Humber	Y63	Q72	03F	NHS Hull CCG	5	POSITIVE	0.99813	4.6426e-05	0.00182318	6.52999e-07
corpus1345	NHS England North Midlands	Y60	Q76	04L	NHS Nottingham North & East CCG	5	POSITIVE	0.999255	1.4613e-05	0.000729144	1.2329e-06
corpus1346	NHS England North Midlands	Y60	Q76	04L	NHS Nottingham North & East CCG	5	POSITIVE	0.998137	2.56665e-05	0.00183567	1.72917e-06
corpus1347	NHS England North Midlands	Y60	Q76	04L	NHS Nottingham North & East CCG	5	POSITIVE	0.995658	5.21788e-05	0.00428907	1.11118e-06
corpus1348	NHS England North Midlands	Y60	Q76	04L	NHS Nottingham North & East CCG	5	POSITIVE	0.99762	8.54876e-05	0.00229376	1.07926e-06
corpus1349	NHS England North Midlands	Y60	Q76	04L	NHS Nottingham North & East CCG	5	POSITIVE	0.997738	2.83083e-05	0.00223173	1.69314e-06
corpus1350	NHS England North Midlands	Y60	Q76	04L	NHS Nottingham North & East CCG	5	POSITIVE	0.881769	0.000222986	0.117975	3.31825e-05
corpus1351	NHS England North Midlands	Y60	Q76	04L	NHS Nottingham North & East CCG	5	POSITIVE	0.972962	0.000123665	0.0269124	1.83429e-06
corpus1352	NHS England North Midlands	Y60	Q76	04L	NHS Nottingham North & East CCG	1	POSITIVE	0.980822	9.46834e-05	0.0190815	2.02183e-06
corpus1353	NHS England North Midlands	Y60	Q76	04L	NHS Nottingham North & East CCG	1	POSITIVE	0.70244	0.264827	0.0326448	8.86853e-05
corpus1354	NHS England North Midlands	Y60	Q76	04L	NHS Nottingham North & East CCG	5	POSITIVE	0.96282	0.00137114	0.0358042	4.40782e-06
corpus1355	NHS England Central Midlands	Y60	Q78	03W	NHS East Leicestershire and Rutland CCG	5	POSITIVE	0.46403	0.109038	0.426899	3.31384e-05
corpus1356	NHS England Central Midlands	Y60	Q78	03W	NHS East Leicestershire and Rutland CCG	5	POSITIVE	0.991763	9.63016e-05	0.00813886	1.62791e-06
corpus1357	NHS England Central Midlands	Y60	Q78	03W	NHS East Leicestershire and Rutland CCG	5	POSITIVE	0.945685	0.00751512	0.0467812	1.8343e-05
corpus1358	NHS England Central Midlands	Y60	Q78	03W	NHS East Leicestershire and Rutland CCG	5	POSITIVE	0.928984	0.000238435	0.07071	6.75362e-05
corpus1359	NHS England Central Midlands	Y60	Q78	03W	NHS East Leicestershire and Rutland CCG	5	POSITIVE	0.816226	0.0257222	0.157451	0.000600991
corpus1360	NHS England Central Midlands	Y60	Q78	03W	NHS East Leicestershire and Rutland CCG	1	NEGATIVE	0.0654048	0.929061	0.00552976	4.82924e-06
corpus1361	NHS England Central Midlands	Y60	Q78	03W	NHS East Leicestershire and Rutland CCG	1	NEUTRAL	0.0878174	0.21914	0.69301	3.23932e-05
corpus1362	NHS England North Midlands	Y60	Q76	04K	NHS Nottingham City CCG	5	POSITIVE	0.994166	0.00018003	0.00563926	1.43195e-05
corpus1363	NHS England North Midlands	Y60	Q76	04K	NHS Nottingham City CCG	5	POSITIVE	0.993427	7.14047e-05	0.00649868	2.71656e-06
corpus1364	NHS England North Midlands	Y60	Q76	04K	NHS Nottingham City CCG	5	POSITIVE	0.986503	9.68397e-05	0.0133988	1.20459e-06
corpus1365	NHS England North Midlands	Y60	Q76	04K	NHS Nottingham City CCG	5	POSITIVE	0.999574	3.59705e-05	0.000388997	1.5383e-06
corpus1366	NHS England North Midlands	Y60	Q76	04K	NHS Nottingham City CCG	5	POSITIVE	0.998294	3.44375e-05	0.00167084	1.18274e-06
corpus1367	NHS England North Midlands	Y60	Q76	04K	NHS Nottingham City CCG	5	POSITIVE	0.993458	4.6784e-05	0.00649398	1.6073e-06
corpus1368	NHS England North Midlands	Y60	Q76	04K	NHS Nottingham City CCG	5	POSITIVE	0.986511	0.00016128	0.0133253	2.09338e-06
corpus1369	NHS England North Midlands	Y60	Q76	04K	NHS Nottingham City CCG	5	POSITIVE	0.994166	0.00018003	0.00563926	1.43195e-05
corpus1370	NHS England North Midlands	Y60	Q76	04K	NHS Nottingham City CCG	4	POSITIVE	0.982693	0.00017777	0.017127	2.15867e-06
corpus1371	NHS England North Midlands	Y60	Q76	04K	NHS Nottingham City CCG	5	POSITIVE	0.989119	0.00113155	0.00974419	5.19969e-06
corpus1372	NHS England North Midlands	Y60	Q76	04K	NHS Nottingham City CCG	4	POSITIVE	0.714256	0.000776077	0.284961	6.48386e-06
corpus1373	NHS England North Midlands	Y60	Q76	04K	NHS Nottingham City CCG	5	POSITIVE	0.92849	0.000346595	0.0711341	2.93292e-05
corpus1374	NHS England North Midlands	Y60	Q76	04K	NHS Nottingham City CCG	5	POSITIVE	0.979851	0.000135002	0.0200093	4.82075e-06
corpus1375	NHS England North Midlands	Y60	Q76	04K	NHS Nottingham City CCG	5	POSITIVE	0.968531	0.000335801	0.0311301	3.55797e-06
corpus1376	NHS England North Midlands	Y60	Q76	04K	NHS Nottingham City CCG	5	POSITIVE	0.994056	0.000157806	0.00578508	1.06203e-06
corpus1377	NHS England North Midlands	Y60	Q76	04K	NHS Nottingham City CCG	5	POSITIVE	0.979574	0.000527133	0.0198763	2.30664e-05
corpus1378	NHS England North Midlands	Y60	Q76	04K	NHS Nottingham City CCG	4	POSITIVE	0.971577	0.000560706	0.0278586	3.64782e-06
corpus1379	NHS England North Midlands	Y60	Q76	04K	NHS Nottingham City CCG	5	POSITIVE	0.403716	0.363329	0.221689	0.0112657
corpus1380	NHS England North Midlands	Y60	Q76	04K	NHS Nottingham City CCG	5	POSITIVE	0.997885	8.23463e-05	0.00203164	7.32004e-07
corpus1381	NHS England North Midlands	Y60	Q76	04K	NHS Nottingham City CCG	1	NEGATIVE	0.0885654	0.862215	0.0492097	9.9815e-06
corpus1382	NHS England North Midlands	Y60	Q76	04K	NHS Nottingham City CCG	5	POSITIVE	0.997833	4.12595e-05	0.00212432	1.53986e-06
corpus1383	NHS England North Midlands	Y60	Q76	15M	NHS Derby and Derbyshire CCG	5	POSITIVE	0.998967	2.0181e-05	0.00101197	1.09961e-06
corpus1384	NHS England North Midlands	Y60	Q76	15M	NHS Derby and Derbyshire CCG	5	POSITIVE	0.999519	3.72093e-05	0.00044269	1.37327e-06
corpus1385	NHS England North Midlands	Y60	Q76	15M	NHS Derby and Derbyshire CCG	5	POSITIVE	0.998996	0.000231925	0.000767939	3.87034e-06
corpus1386	NHS England North Midlands	Y60	Q76	15M	NHS Derby and Derbyshire CCG	5	POSITIVE	0.999003	1.95361e-05	0.000976537	5.94282e-07
corpus1387	NHS England North Midlands	Y60	Q76	15M	NHS Derby and Derbyshire CCG	1	POSITIVE	0.502448	0.456066	0.0414692	1.73368e-05
corpus1388	NHS England South West South	Y58	Q85	15N	NHS Devon CCG	5	POSITIVE	0.98355	7.77252e-05	0.0163704	1.93102e-06
corpus1389	NHS England South West South	Y58	Q85	15N	NHS Devon CCG	1	POSITIVE	0.742384	0.112583	0.14501	2.29767e-05
corpus1390	NHS England South West South	Y58	Q85	15N	NHS Devon CCG	5	POSITIVE	0.998512	9.62028e-05	0.00139026	1.21096e-06
corpus1391	NHS England Lancashire	Y62	Q84	00X	NHS Chorley and South Ribble CCG	5	POSITIVE	0.983836	0.00253729	0.0136258	1.15091e-06
corpus1392	NHS England Lancashire	Y62	Q84	00X	NHS Chorley and South Ribble CCG	5	POSITIVE	0.980384	0.0148457	0.00446767	0.000302935
corpus1393	NHS England Lancashire	Y62	Q84	00X	NHS Chorley and South Ribble CCG	1	MIXED	0.0689342	0.0742046	0.00101143	0.85585
corpus1394	NHS England Lancashire	Y62	Q84	00X	NHS Chorley and South Ribble CCG	2	NEGATIVE	0.00772805	0.984705	0.00143707	0.00612955
corpus1395	NHS England Greater Manchester	Y62	Q83	01W	NHS Stockport CCG	5	POSITIVE	0.994252	0.000161096	0.00558414	2.33243e-06
corpus1396	NHS England Greater Manchester	Y62	Q83	01W	NHS Stockport CCG	5	POSITIVE	0.998732	6.21395e-05	0.0012055	6.15125e-07
corpus1397	NHS England Greater Manchester	Y62	Q83	01W	NHS Stockport CCG	1	NEGATIVE	0.0498228	0.874703	0.0733732	0.00210056
corpus1398	NHS England Greater Manchester	Y62	Q83	01W	NHS Stockport CCG	1	NEGATIVE	0.0138309	0.975071	0.0110885	1.01107e-05
corpus1399	NHS England Greater Manchester	Y62	Q83	01W	NHS Stockport CCG	5	POSITIVE	0.997219	0.000188229	0.00258786	4.92735e-06
corpus1400	NHS England Greater Manchester	Y62	Q83	01W	NHS Stockport CCG	5	POSITIVE	0.991818	0.000125525	0.0080555	7.74409e-07
corpus1401	NHS England Cheshire & Merseyside	Y62	Q75	12F	NHS Wirral CCG	5	POSITIVE	0.980533	0.00402761	0.015433	6.30243e-06
corpus1402	NHS England North Midlands	Y60	Q76	04N	NHS Rushcliffe CCG	2	NEGATIVE	0.00217455	0.988598	0.00922202	5.30935e-06
corpus1403	NHS England North Midlands	Y60	Q76	04N	NHS Rushcliffe CCG	5	POSITIVE	0.617155	0.000550462	0.382282	1.20317e-05
corpus1404	NHS England North Midlands	Y60	Q76	04N	NHS Rushcliffe CCG	5	POSITIVE	0.734904	0.00872921	0.25636	6.89765e-06
corpus1405	NHS England South West South	Y58	Q85	11J	NHS Dorset CCG	5	POSITIVE	0.996019	0.000239163	0.00374092	1.08647e-06
corpus1406	NHS England South West South	Y58	Q85	11J	NHS Dorset CCG	5	POSITIVE	0.998371	5.50785e-05	0.00157156	2.36442e-06
corpus1407	NHS England South West South	Y58	Q85	11J	NHS Dorset CCG	5	POSITIVE	0.996726	0.000337073	0.00293611	1.14992e-06
corpus1408	NHS England South West South	Y58	Q85	11J	NHS Dorset CCG	5	POSITIVE	0.993503	0.000303826	0.00618717	5.66286e-06
corpus1409	NHS England South West South	Y58	Q85	11J	NHS Dorset CCG	5	POSITIVE	0.996351	0.000112106	0.00353301	3.58081e-06
corpus1410	NHS England South West South	Y58	Q85	11J	NHS Dorset CCG	5	POSITIVE	0.868515	0.037368	0.0939946	0.000122713
corpus1411	NHS England South West South	Y58	Q85	11J	NHS Dorset CCG	5	POSITIVE	0.717926	0.00546561	0.276601	8.16275e-06
corpus1412	NHS England South West South	Y58	Q85	11J	NHS Dorset CCG	5	POSITIVE	0.998376	3.25663e-05	0.00159066	8.54219e-07
corpus1413	NHS England South West South	Y58	Q85	15N	NHS Devon CCG	5	POSITIVE	0.993852	0.000163173	0.00598043	3.92007e-06
corpus1414	NHS England South West South	Y58	Q85	15N	NHS Devon CCG	5	POSITIVE	0.998576	6.0018e-05	0.00136321	7.60649e-07
corpus1415	NHS England South West South	Y58	Q85	15N	NHS Devon CCG	5	POSITIVE	0.95659	0.000119776	0.0432876	2.56096e-06
corpus1416	NHS England South West South	Y58	Q85	15N	NHS Devon CCG	5	POSITIVE	0.984105	0.000133148	0.0157591	2.58677e-06
corpus1417	NHS England South West South	Y58	Q85	15N	NHS Devon CCG	5	POSITIVE	0.998449	5.03416e-05	0.0015003	5.14072e-07
corpus1418	NHS England South West South	Y58	Q85	11X	NHS Somerset CCG	5	POSITIVE	0.998457	0.000102765	0.00143973	6.93782e-07
corpus1419	NHS England Lancashire	Y62	Q84	01A	NHS East Lancashire CCG	1	NEGATIVE	0.0352348	0.57434	0.390399	2.62457e-05
corpus1420	NHS England Lancashire	Y62	Q84	01A	NHS East Lancashire CCG	5	POSITIVE	0.996561	4.87308e-05	0.00338966	1.14385e-06
corpus1421	NHS England Lancashire	Y62	Q84	01A	NHS East Lancashire CCG	5	POSITIVE	0.97489	0.00788458	0.0170738	0.000151589
corpus1422	NHS England Lancashire	Y62	Q84	01A	NHS East Lancashire CCG	5	POSITIVE	0.855952	0.00968043	0.133757	0.000610785
corpus1423	NHS England Lancashire	Y62	Q84	01A	NHS East Lancashire CCG	5	POSITIVE	0.99819	7.84409e-05	0.00173099	7.76403e-07
corpus1424	NHS England Lancashire	Y62	Q84	01A	NHS East Lancashire CCG	5	POSITIVE	0.996561	4.87308e-05	0.00338966	1.14385e-06
corpus1425	NHS England Lancashire	Y62	Q84	01A	NHS East Lancashire CCG	5	POSITIVE	0.985006	0.000336733	0.014655	1.83381e-06
corpus1426	NHS England Lancashire	Y62	Q84	01A	NHS East Lancashire CCG	5	POSITIVE	0.998542	4.1191e-05	0.00141585	1.07483e-06
corpus1427	NHS England Lancashire	Y62	Q84	01A	NHS East Lancashire CCG	1	NEGATIVE	0.0152256	0.739121	0.245576	7.7301e-05
corpus1428	NHS England Lancashire	Y62	Q84	01A	NHS East Lancashire CCG	5	POSITIVE	0.950992	0.000442014	0.04856	5.63041e-06
corpus1429	NHS England Lancashire	Y62	Q84	01A	NHS East Lancashire CCG	5	POSITIVE	0.988645	0.000100003	0.0112528	2.20944e-06
corpus1430	NHS England Lancashire	Y62	Q84	01A	NHS East Lancashire CCG	5	POSITIVE	0.993689	0.000102458	0.00620641	1.84509e-06
corpus1431	NHS England Lancashire	Y62	Q84	01A	NHS East Lancashire CCG	5	MIXED	0.0233621	0.0374063	0.0242136	0.915018
corpus1432	NHS England Lancashire	Y62	Q84	01A	NHS East Lancashire CCG	5	POSITIVE	0.993284	0.000324664	0.00638942	1.4934e-06
corpus1433	NHS England Lancashire	Y62	Q84	01A	NHS East Lancashire CCG	5	POSITIVE	0.851124	0.0045838	0.144285	7.62005e-06
corpus1434	NHS England Lancashire	Y62	Q84	01A	NHS East Lancashire CCG	5	NEUTRAL	0.451423	0.00029405	0.548278	4.8176e-06
corpus1435	NHS England Cheshire & Merseyside	Y62	Q75	99A	NHS Liverpool CCG	5	POSITIVE	0.993865	0.000205571	0.00592758	1.617e-06
corpus1436	NHS England Cheshire & Merseyside	Y62	Q75	99A	NHS Liverpool CCG	5	POSITIVE	0.892117	0.000549794	0.10733	2.70045e-06
corpus1437	NHS England Cheshire & Merseyside	Y62	Q75	99A	NHS Liverpool CCG	5	POSITIVE	0.964702	0.000486968	0.0348092	1.41001e-06
corpus1438	NHS England Cheshire & Merseyside	Y62	Q75	99A	NHS Liverpool CCG	5	POSITIVE	0.992554	6.44477e-05	0.00737621	5.19446e-06
corpus1439	NHS England Cheshire & Merseyside	Y62	Q75	99A	NHS Liverpool CCG	5	POSITIVE	0.676482	0.0137987	0.309506	0.000213935
corpus1440	NHS England Cheshire & Merseyside	Y62	Q75	99A	NHS Liverpool CCG	5	POSITIVE	0.746985	0.0558751	0.197086	5.36731e-05
corpus1441	NHS England East	Y61	Q79	06P	NHS Luton CCG	5	POSITIVE	0.999073	6.02043e-05	0.000866423	5.15347e-07
corpus1442	NHS England East	Y61	Q79	06P	NHS Luton CCG	5	POSITIVE	0.999251	6.96777e-05	0.00067779	1.282e-06
corpus1443	NHS England East	Y61	Q79	06P	NHS Luton CCG	5	POSITIVE	0.992256	0.000212427	0.00752744	4.18076e-06
corpus1444	NHS England East	Y61	Q79	06F	NHS Bedfordshire CCG	5	POSITIVE	0.907835	0.000139943	0.09202	5.48026e-06
corpus1445	NHS England East	Y61	Q79	06F	NHS Bedfordshire CCG	4	NEGATIVE	0.149762	0.824204	0.0257756	0.000258247
corpus1446	NHS England East	Y61	Q79	06F	NHS Bedfordshire CCG	5	POSITIVE	0.944021	0.000363126	0.0556141	2.13209e-06
corpus1447	NHS England East	Y61	Q79	06F	NHS Bedfordshire CCG	1	NEGATIVE	0.000167285	0.997056	0.002776	1.28762e-06
corpus1448	NHS England East	Y61	Q79	06F	NHS Bedfordshire CCG	5	POSITIVE	0.967577	0.000148524	0.0322722	2.00038e-06
corpus1449	NHS England East	Y61	Q79	06F	NHS Bedfordshire CCG	5	POSITIVE	0.987796	8.74487e-05	0.0121154	1.39567e-06
corpus1450	NHS England East	Y61	Q79	06K	NHS East and North Hertfordshire CCG	1	NEGATIVE	0.000325739	0.992556	0.00711705	1.22584e-06
corpus1451	NHS England East	Y61	Q79	06K	NHS East and North Hertfordshire CCG	1	NEGATIVE	0.0429322	0.948878	0.00818698	2.8117e-06
corpus1452	NHS England East	Y61	Q79	06K	NHS East and North Hertfordshire CCG	5	POSITIVE	0.967663	0.000201022	0.0321346	1.16501e-06
corpus1453	NHS England East	Y61	Q79	06K	NHS East and North Hertfordshire CCG	5	POSITIVE	0.998413	5.53948e-05	0.00153056	8.50994e-07
corpus1454	NHS England East	Y61	Q79	06K	NHS East and North Hertfordshire CCG	5	POSITIVE	0.991541	3.67271e-05	0.00842142	1.11551e-06
corpus1455	NHS England East	Y61	Q79	06K	NHS East and North Hertfordshire CCG	5	POSITIVE	0.999044	2.80402e-05	0.000926794	9.25999e-07
corpus1456	NHS England East	Y61	Q79	06K	NHS East and North Hertfordshire CCG	5	POSITIVE	0.993482	9.606e-05	0.00642162	6.69759e-07
corpus1457	NHS England East	Y61	Q79	06K	NHS East and North Hertfordshire CCG	5	POSITIVE	0.9896	6.98882e-05	0.010329	1.08316e-06
corpus1458	NHS England East	Y61	Q79	06K	NHS East and North Hertfordshire CCG	5	POSITIVE	0.856931	0.0054313	0.137618	1.9696e-05
corpus1459	NHS England East	Y61	Q79	06K	NHS East and North Hertfordshire CCG	5	POSITIVE	0.963914	0.00132877	0.0347324	2.47771e-05
corpus1460	NHS England East	Y61	Q79	06K	NHS East and North Hertfordshire CCG	5	POSITIVE	0.979381	0.00141853	0.0191755	2.46285e-05
corpus1461	NHS England East	Y61	Q79	06H	NHS Cambridgeshire and Peterborough CCG	5	POSITIVE	0.999662	1.553e-05	0.000320754	1.99603e-06
corpus1462	NHS England East	Y61	Q79	06H	NHS Cambridgeshire and Peterborough CCG	3	POSITIVE	0.703409	0.258497	0.0375006	0.000594053
corpus1463	NHS England East	Y61	Q79	06H	NHS Cambridgeshire and Peterborough CCG	5	POSITIVE	0.99856	8.05969e-05	0.00135789	1.08201e-06
corpus1464	NHS England East	Y61	Q79	06H	NHS Cambridgeshire and Peterborough CCG	5	POSITIVE	0.987841	0.000199833	0.0119573	1.79475e-06
corpus1465	NHS England East	Y61	Q79	06H	NHS Cambridgeshire and Peterborough CCG	5	POSITIVE	0.997171	7.58472e-05	0.00274368	8.98834e-06
corpus1466	NHS England East	Y61	Q79	06H	NHS Cambridgeshire and Peterborough CCG	5	POSITIVE	0.9854	0.000183908	0.0144137	1.88565e-06
corpus1467	NHS England East	Y61	Q79	06H	NHS Cambridgeshire and Peterborough CCG	4	POSITIVE	0.99727	5.21425e-05	0.00267568	1.71013e-06
corpus1468	NHS England East	Y61	Q79	06H	NHS Cambridgeshire and Peterborough CCG	5	POSITIVE	0.748832	0.000412357	0.250749	5.85398e-06
corpus1469	NHS England East	Y61	Q79	06H	NHS Cambridgeshire and Peterborough CCG	5	POSITIVE	0.996117	8.73203e-05	0.0037939	1.65246e-06
corpus1470	NHS England East	Y61	Q79	06H	NHS Cambridgeshire and Peterborough CCG	5	POSITIVE	0.587434	0.00630173	0.40625	1.43793e-05
corpus1471	NHS England East	Y61	Q79	06K	NHS East and North Hertfordshire CCG	5	NEUTRAL	0.0479616	0.00977435	0.942261	3.46084e-06
corpus1472	NHS England East	Y61	Q79	06K	NHS East and North Hertfordshire CCG	5	POSITIVE	0.997041	3.25931e-05	0.00292001	6.80483e-06
corpus1473	NHS England East	Y61	Q79	06K	NHS East and North Hertfordshire CCG	1	NEGATIVE	0.052421	0.729524	0.0201179	0.197937
corpus1474	NHS England East	Y61	Q79	06K	NHS East and North Hertfordshire CCG	5	NEUTRAL	0.0852522	0.000482375	0.914262	3.51101e-06
corpus1475	NHS England East	Y61	Q79	06K	NHS East and North Hertfordshire CCG	5	POSITIVE	0.566807	0.0058664	0.0307095	0.396617
corpus1476	NHS England East	Y61	Q79	06K	NHS East and North Hertfordshire CCG	5	POSITIVE	0.991466	0.000351594	0.00818063	2.30677e-06
corpus1477	NHS England East	Y61	Q79	06K	NHS East and North Hertfordshire CCG	5	POSITIVE	0.977701	0.00362467	0.0185458	0.000128519
corpus1478	NHS England East	Y61	Q79	06K	NHS East and North Hertfordshire CCG	5	POSITIVE	0.998339	2.61886e-05	0.0016337	7.32301e-07
corpus1479	NHS England East	Y61	Q79	06K	NHS East and North Hertfordshire CCG	5	POSITIVE	0.869359	0.00675842	0.123875	7.79582e-06
corpus1480	NHS England East	Y61	Q79	06T	NHS North East Essex CCG	1	POSITIVE	0.532178	0.308063	0.159584	0.000174979
corpus1481	NHS England East	Y61	Q79	06T	NHS North East Essex CCG	2	NEGATIVE	0.0184229	0.550982	0.0562861	0.374309
corpus1482	NHS England East	Y61	Q79	06T	NHS North East Essex CCG	5	POSITIVE	0.98915	9.46393e-05	0.0107489	6.71779e-06
corpus1483	NHS England East	Y61	Q79	06T	NHS North East Essex CCG	5	POSITIVE	0.999618	0.000113166	0.00026664	1.71066e-06
corpus1484	NHS England East	Y61	Q79	06T	NHS North East Essex CCG	5	POSITIVE	0.995309	0.000191019	0.0044995	7.0545e-07
corpus1485	NHS England East	Y61	Q79	06T	NHS North East Essex CCG	5	POSITIVE	0.998958	2.45139e-05	0.00101603	9.71345e-07
corpus1486	NHS England East	Y61	Q79	06T	NHS North East Essex CCG	5	POSITIVE	0.968028	0.00115044	0.0308199	1.57555e-06
corpus1487	NHS England East	Y61	Q79	07G	NHS Thurrock CCG	5	POSITIVE	0.999724	3.8256e-05	0.000236202	1.3152e-06
corpus1488	NHS England East	Y61	Q79	07G	NHS Thurrock CCG	5	POSITIVE	0.99957	2.03406e-05	0.000407297	2.02632e-06
corpus1489	NHS England East	Y61	Q79	07G	NHS Thurrock CCG	5	POSITIVE	0.990286	5.51389e-05	0.00965738	1.07044e-06
corpus1490	NHS England East	Y61	Q79	07G	NHS Thurrock CCG	5	POSITIVE	0.931975	0.00589168	0.0620938	3.93399e-05
corpus1491	NHS England East	Y61	Q79	07G	NHS Thurrock CCG	5	POSITIVE	0.997945	0.000476045	0.00157723	1.96463e-06
corpus1492	NHS England East	Y61	Q79	07G	NHS Thurrock CCG	5	POSITIVE	0.998335	0.000125794	0.00153815	8.34682e-07
corpus1493	NHS England East	Y61	Q79	07G	NHS Thurrock CCG	5	POSITIVE	0.998766	2.22979e-05	0.00121125	9.71035e-07
corpus1494	NHS England East	Y61	Q79	06N	NHS Herts Valleys CCG	5	POSITIVE	0.999226	2.71087e-05	0.00074638	8.05194e-07
corpus1495	NHS England East	Y61	Q79	06N	NHS Herts Valleys CCG	5	POSITIVE	0.997893	4.2972e-05	0.00206305	5.94704e-07
corpus1496	NHS England East	Y61	Q79	06N	NHS Herts Valleys CCG	5	POSITIVE	0.988581	0.00022258	0.0111916	5.33145e-06
corpus1497	NHS England East	Y61	Q79	06N	NHS Herts Valleys CCG	5	POSITIVE	0.989148	0.000118274	0.0107321	1.84431e-06
corpus1498	NHS England East	Y61	Q79	06N	NHS Herts Valleys CCG	5	POSITIVE	0.995309	0.000163638	0.00452373	3.57917e-06
corpus1499	NHS England East	Y61	Q79	06N	NHS Herts Valleys CCG	5	POSITIVE	0.652773	0.166246	0.180637	0.000343375
corpus1500	NHS England Cheshire & Merseyside	Y62	Q75	02F	NHS West Cheshire CCG	5	POSITIVE	0.977656	0.000535947	0.0217814	2.68778e-05
corpus1501	NHS England Cheshire & Merseyside	Y62	Q75	99A	NHS Liverpool CCG	5	POSITIVE	0.989535	0.00602202	0.00443849	4.46898e-06
corpus1502	NHS England Greater Manchester	Y62	Q83	02H	NHS Wigan Borough CCG	5	POSITIVE	0.995593	6.48506e-05	0.00434073	1.43948e-06
corpus1503	NHS England Greater Manchester	Y62	Q83	02H	NHS Wigan Borough CCG	5	POSITIVE	0.912938	0.00373034	0.0824559	0.000875598
corpus1504	NHS England Greater Manchester	Y62	Q83	02H	NHS Wigan Borough CCG	5	POSITIVE	0.951939	0.0141512	0.033892	1.76958e-05
corpus1505	NHS England Greater Manchester	Y62	Q83	02H	NHS Wigan Borough CCG	5	POSITIVE	0.962405	0.00218249	0.0354101	2.42335e-06
corpus1506	NHS England Greater Manchester	Y62	Q83	02H	NHS Wigan Borough CCG	5	POSITIVE	0.996474	7.43515e-05	0.00345061	1.17478e-06
corpus1507	NHS England London	Y56	Q71	07W	NHS Ealing CCG	5	POSITIVE	0.998613	0.000100688	0.0012852	6.59486e-07
corpus1508	NHS England London	Y56	Q71	07W	NHS Ealing CCG	5	POSITIVE	0.891118	0.00148772	0.10739	3.42377e-06
corpus1509	NHS England London	Y56	Q71	07W	NHS Ealing CCG	5	POSITIVE	0.997962	0.000116797	0.00191862	2.3976e-06
corpus1510	NHS England London	Y56	Q71	07W	NHS Ealing CCG	1	NEGATIVE	0.204021	0.781966	0.0110729	0.00294062
corpus1511	NHS England London	Y56	Q71	07W	NHS Ealing CCG	5	POSITIVE	0.890228	0.000201729	0.109558	1.29833e-05
corpus1512	NHS England London	Y56	Q71	07W	NHS Ealing CCG	5	POSITIVE	0.998916	4.73037e-05	0.00103259	4.19197e-06
corpus1513	NHS England London	Y56	Q71	07W	NHS Ealing CCG	5	POSITIVE	0.999768	1.7137e-05	0.000214227	8.91014e-07
corpus1514	NHS England London	Y56	Q71	07W	NHS Ealing CCG	5	POSITIVE	0.973885	0.000164235	0.0259493	1.33311e-06
corpus1515	NHS England London	Y56	Q71	07Y	NHS Hounslow CCG	5	POSITIVE	0.998093	5.89817e-05	0.00184709	9.13827e-07
corpus1516	NHS England London	Y56	Q71	07Y	NHS Hounslow CCG	5	POSITIVE	0.988551	9.04951e-05	0.0113573	1.16673e-06
corpus1517	NHS England London	Y56	Q71	07Y	NHS Hounslow CCG	5	POSITIVE	0.986877	6.04157e-05	0.0130618	8.22727e-07
corpus1518	NHS England London	Y56	Q71	07Y	NHS Hounslow CCG	5	POSITIVE	0.987355	0.000309566	0.012324	1.17631e-05
corpus1519	NHS England London	Y56	Q71	07Y	NHS Hounslow CCG	5	POSITIVE	0.898383	0.000327309	0.101288	1.65414e-06
corpus1520	NHS England London	Y56	Q71	07Y	NHS Hounslow CCG	5	POSITIVE	0.992951	0.00010934	0.00693886	9.90525e-07
corpus1521	NHS England London	Y56	Q71	07Y	NHS Hounslow CCG	5	POSITIVE	0.956001	0.000170415	0.0438071	2.12237e-05
corpus1522	NHS England London	Y56	Q71	07Y	NHS Hounslow CCG	5	POSITIVE	0.936103	0.000432342	0.0634619	2.93685e-06
corpus1523	NHS England London	Y56	Q71	07Y	NHS Hounslow CCG	5	POSITIVE	0.949196	0.00124523	0.049553	5.58148e-06
corpus1524	NHS England Cheshire & Merseyside	Y62	Q75	01J	NHS Knowsley CCG	1	POSITIVE	0.497135	0.384296	0.118501	6.79711e-05
corpus1525	NHS England Cheshire & Merseyside	Y62	Q75	01J	NHS Knowsley CCG	5	POSITIVE	0.993051	6.17169e-05	0.00688623	1.37646e-06
corpus1526	NHS England Cheshire & Merseyside	Y62	Q75	01J	NHS Knowsley CCG	5	POSITIVE	0.984915	0.00131296	0.0137669	5.04494e-06
corpus1527	NHS England Cheshire & Merseyside	Y62	Q75	01J	NHS Knowsley CCG	5	POSITIVE	0.999547	3.7953e-05	0.000414171	1.19398e-06
corpus1528	NHS England Central Midlands	Y60	Q78	04V	NHS West Leicestershire CCG	2	NEGATIVE	0.00184868	0.985504	0.0126461	1.53528e-06
corpus1529	NHS England Central Midlands	Y60	Q78	04V	NHS West Leicestershire CCG	5	POSITIVE	0.991705	9.4764e-05	0.00818799	1.22552e-05
corpus1530	NHS England Central Midlands	Y60	Q78	04V	NHS West Leicestershire CCG	5	POSITIVE	0.97863	0.000218993	0.0211472	3.5359e-06
corpus1531	NHS England Central Midlands	Y60	Q78	04V	NHS West Leicestershire CCG	5	POSITIVE	0.980727	0.000116534	0.019155	1.74388e-06
corpus1532	NHS England Central Midlands	Y60	Q78	04V	NHS West Leicestershire CCG	5	POSITIVE	0.997037	3.50151e-05	0.00292385	3.97699e-06
corpus1533	NHS England Central Midlands	Y60	Q78	04V	NHS West Leicestershire CCG	5	POSITIVE	0.993218	4.01622e-05	0.00674045	1.0019e-06
corpus1534	NHS England Central Midlands	Y60	Q78	04V	NHS West Leicestershire CCG	5	POSITIVE	0.860641	0.0100948	0.127307	0.00195728
corpus1535	NHS England Central Midlands	Y60	Q78	04V	NHS West Leicestershire CCG	5	POSITIVE	0.99542	6.61135e-05	0.00451268	1.04135e-06
corpus1536	NHS England Central Midlands	Y60	Q78	04V	NHS West Leicestershire CCG	5	POSITIVE	0.944049	0.00183294	0.0541093	8.7119e-06
corpus1537	NHS England Central Midlands	Y60	Q78	03W	NHS East Leicestershire and Rutland CCG	5	POSITIVE	0.999363	1.76427e-05	0.000617827	1.78427e-06
corpus1538	NHS England Central Midlands	Y60	Q78	03W	NHS East Leicestershire and Rutland CCG	5	POSITIVE	0.795887	0.0157402	0.187699	0.000674099
corpus1539	NHS England Central Midlands	Y60	Q78	03W	NHS East Leicestershire and Rutland CCG	1	NEGATIVE	0.115606	0.875285	0.00897223	0.000136397
corpus1540	NHS England Central Midlands	Y60	Q78	03W	NHS East Leicestershire and Rutland CCG	1	NEUTRAL	0.0167885	0.32976	0.653385	6.63638e-05
corpus1541	NHS England Central Midlands	Y60	Q78	03W	NHS East Leicestershire and Rutland CCG	5	POSITIVE	0.96722	0.00270961	0.0300526	1.79763e-05
corpus1542	NHS England Central Midlands	Y60	Q78	03W	NHS East Leicestershire and Rutland CCG	5	POSITIVE	0.996436	5.07197e-05	0.0035124	1.15333e-06
corpus1543	NHS England East	Y61	Q79	06H	NHS Cambridgeshire and Peterborough CCG	5	POSITIVE	0.967937	0.000416777	0.0316438	2.69434e-06
corpus1544	NHS England East	Y61	Q79	06H	NHS Cambridgeshire and Peterborough CCG	5	POSITIVE	0.967368	0.0173239	0.0153035	4.52675e-06
corpus1545	NHS England East	Y61	Q79	06H	NHS Cambridgeshire and Peterborough CCG	5	POSITIVE	0.941071	0.000524188	0.0584019	3.24616e-06
corpus1546	NHS England East	Y61	Q79	06H	NHS Cambridgeshire and Peterborough CCG	5	POSITIVE	0.996716	0.000182797	0.00309952	1.40228e-06
corpus1547	NHS England East	Y61	Q79	06H	NHS Cambridgeshire and Peterborough CCG	5	NEUTRAL	0.328848	0.119456	0.510588	0.0411084
corpus1548	NHS England East	Y61	Q79	06H	NHS Cambridgeshire and Peterborough CCG	5	POSITIVE	0.996921	0.000387791	0.00268861	2.28808e-06
corpus1549	NHS England South West South	Y58	Q85	11X	NHS Somerset CCG	5	POSITIVE	0.991891	0.000628792	0.00747939	1.19019e-06
corpus1550	NHS England South West South	Y58	Q85	11X	NHS Somerset CCG	1	NEGATIVE	0.039398	0.950872	0.00785674	0.00187351
corpus1551	NHS England South West South	Y58	Q85	11X	NHS Somerset CCG	5	POSITIVE	0.999156	2.54367e-05	0.000816118	2.09779e-06
corpus1552	NHS England South West South	Y58	Q85	11X	NHS Somerset CCG	4	POSITIVE	0.867491	0.010512	0.121974	2.30147e-05
corpus1553	NHS England South West South	Y58	Q85	11X	NHS Somerset CCG	5	POSITIVE	0.997722	6.84353e-05	0.00220751	2.33681e-06
corpus1554	NHS England South West South	Y58	Q85	11X	NHS Somerset CCG	5	POSITIVE	0.986559	0.000448514	0.0129906	1.65016e-06
corpus1555	NHS England South West South	Y58	Q85	11X	NHS Somerset CCG	2	NEGATIVE	0.0175463	0.88292	0.0995185	1.52115e-05
corpus1556	NHS England South West South	Y58	Q85	11X	NHS Somerset CCG	5	POSITIVE	0.998719	4.58213e-05	0.00123468	5.19541e-07
corpus1557	NHS England South West South	Y58	Q85	11X	NHS Somerset CCG	5	POSITIVE	0.992815	0.000131994	0.00705258	6.36208e-07
corpus1558	NHS England South West South	Y58	Q85	11X	NHS Somerset CCG	5	POSITIVE	0.993186	0.000710532	0.00610112	2.67397e-06
corpus1559	NHS England South West South	Y58	Q85	11X	NHS Somerset CCG	1	NEGATIVE	0.00323293	0.986435	0.0103273	5.0175e-06
corpus1560	NHS England South West South	Y58	Q85	11X	NHS Somerset CCG	5	POSITIVE	0.99132	0.000762477	0.00791646	6.4873e-07
corpus1561	NHS England South West South	Y58	Q85	11X	NHS Somerset CCG	5	POSITIVE	0.908556	0.000371996	0.091066	5.56465e-06
corpus1562	NHS England South West South	Y58	Q85	11X	NHS Somerset CCG	5	POSITIVE	0.966566	0.000301199	0.0331316	1.23117e-06
corpus1563	NHS England South West South	Y58	Q85	11X	NHS Somerset CCG	4	POSITIVE	0.996199	0.000236328	0.00339144	0.00017313
corpus1564	NHS England South West South	Y58	Q85	11X	NHS Somerset CCG	1	POSITIVE	0.992852	7.34986e-05	0.00707247	2.38877e-06
corpus1565	NHS England South West South	Y58	Q85	11X	NHS Somerset CCG	5	POSITIVE	0.999112	3.4641e-05	0.000852256	1.10659e-06
corpus1566	NHS England London	Y56	Q71	07P	NHS Brent CCG	5	POSITIVE	0.942022	0.000366326	0.0575696	4.20008e-05
corpus1567	NHS England London	Y56	Q71	07P	NHS Brent CCG	5	POSITIVE	0.969737	0.000731187	0.0295265	5.10991e-06
corpus1568	NHS England London	Y56	Q71	07P	NHS Brent CCG	5	POSITIVE	0.960914	0.000317807	0.038766	2.50497e-06
corpus1569	NHS England London	Y56	Q71	07P	NHS Brent CCG	4	POSITIVE	0.966796	0.000343452	0.032848	1.30513e-05
corpus1570	NHS England London	Y56	Q71	07P	NHS Brent CCG	5	POSITIVE	0.997818	6.64022e-05	0.00211398	1.79567e-06
corpus1571	NHS England London	Y56	Q71	07P	NHS Brent CCG	5	POSITIVE	0.994686	0.00191246	0.00339987	1.29673e-06
corpus1572	NHS England London	Y56	Q71	07P	NHS Brent CCG	1	NEGATIVE	0.217325	0.742991	0.0395726	0.000111045
corpus1573	NHS England London	Y56	Q71	07P	NHS Brent CCG	5	POSITIVE	0.958526	0.00146558	0.0400057	3.20896e-06
corpus1574	NHS England London	Y56	Q71	07P	NHS Brent CCG	5	POSITIVE	0.998392	6.0445e-05	0.00154664	1.20852e-06
corpus1575	NHS England London	Y56	Q71	07P	NHS Brent CCG	5	POSITIVE	0.998858	4.5773e-05	0.00109512	9.31189e-07
corpus1576	NHS England London	Y56	Q71	07P	NHS Brent CCG	5	POSITIVE	0.987143	0.00215372	0.0106107	9.26293e-05
corpus1577	NHS England London	Y56	Q71	07P	NHS Brent CCG	5	POSITIVE	0.910585	0.000336471	0.0890764	2.05205e-06
corpus1578	NHS England London	Y56	Q71	07P	NHS Brent CCG	5	POSITIVE	0.812292	0.000282175	0.187423	2.95016e-06
corpus1579	NHS England London	Y56	Q71	07P	NHS Brent CCG	5	POSITIVE	0.997572	3.68977e-05	0.00239084	7.59602e-07
corpus1580	NHS England London	Y56	Q71	07P	NHS Brent CCG	5	POSITIVE	0.997361	4.60933e-05	0.00259213	9.13026e-07
corpus1581	NHS England London	Y56	Q71	07P	NHS Brent CCG	5	POSITIVE	0.946956	0.00418768	0.0488538	2.80432e-06
corpus1582	NHS England London	Y56	Q71	07P	NHS Brent CCG	5	POSITIVE	0.562501	0.0195484	0.417936	1.42331e-05
corpus1583	NHS England London	Y56	Q71	07P	NHS Brent CCG	5	POSITIVE	0.999079	2.74172e-05	0.000891542	1.99871e-06
corpus1584	NHS England London	Y56	Q71	07P	NHS Brent CCG	5	POSITIVE	0.974278	0.000154813	0.0255654	1.48092e-06
corpus1585	NHS England Yorkshire & Humber	Y63	Q72	03M	NHS Scarborough and Ryedale CCG	5	POSITIVE	0.995024	0.000110498	0.00485772	8.04477e-06
corpus1586	NHS England Cumbria & North East	Y63	Q74	00M	NHS South Tees CCG	5	POSITIVE	0.993858	0.000105549	0.00603396	2.87793e-06
corpus1587	NHS England Cumbria & North East	Y63	Q74	00M	NHS South Tees CCG	1	POSITIVE	0.999223	2.92983e-05	0.000744073	3.77601e-06
corpus1588	NHS England Cumbria & North East	Y63	Q74	00M	NHS South Tees CCG	4	POSITIVE	0.979484	0.00307282	0.0174239	1.91124e-05
corpus1589	NHS England Cumbria & North East	Y63	Q74	00M	NHS South Tees CCG	1	NEGATIVE	0.00125772	0.829222	0.169506	1.39791e-05
corpus1590	NHS England Cumbria & North East	Y63	Q74	00M	NHS South Tees CCG	4	POSITIVE	0.899259	0.000869333	0.0957407	0.00413103
corpus1591	NHS England Kent, Surrey & Sussex	Y59	Q88	09L	NHS East Surrey CCG	5	POSITIVE	0.99831	5.46324e-05	0.0016335	1.75534e-06
corpus1592	NHS England Kent, Surrey & Sussex	Y59	Q88	09L	NHS East Surrey CCG	5	POSITIVE	0.997501	0.000189382	0.00230362	6.00136e-06
corpus1593	NHS England Kent, Surrey & Sussex	Y59	Q88	09L	NHS East Surrey CCG	1	NEGATIVE	0.0166812	0.970174	0.012379	0.000765402
corpus1594	NHS England South West South	Y58	Q85	11J	NHS Dorset CCG	5	NEUTRAL	0.454866	0.00674988	0.538377	6.26937e-06
corpus1595	NHS England South West South	Y58	Q85	11J	NHS Dorset CCG	5	POSITIVE	0.992197	5.89917e-05	0.00774294	1.3454e-06
corpus1596	NHS England Kent, Surrey & Sussex	Y59	Q88	09N	NHS Guildford and Waverley CCG	5	POSITIVE	0.517859	0.00867934	0.473451	1.12672e-05
corpus1597	NHS England Kent, Surrey & Sussex	Y59	Q88	09N	NHS Guildford and Waverley CCG	5	POSITIVE	0.996635	6.80859e-05	0.00329596	1.45329e-06
corpus1598	NHS England Kent, Surrey & Sussex	Y59	Q88	09N	NHS Guildford and Waverley CCG	3	NEGATIVE	0.140228	0.846843	0.0128642	6.44613e-05
corpus1599	NHS England Kent, Surrey & Sussex	Y59	Q88	09N	NHS Guildford and Waverley CCG	4	NEGATIVE	0.00367107	0.863609	0.132714	5.52126e-06
corpus1600	NHS England Kent, Surrey & Sussex	Y59	Q88	09N	NHS Guildford and Waverley CCG	1	NEGATIVE	0.149951	0.788552	0.0614745	2.20607e-05
corpus1601	NHS England Kent, Surrey & Sussex	Y59	Q88	09N	NHS Guildford and Waverley CCG	5	POSITIVE	0.934234	0.0175727	0.0481856	7.59693e-06
corpus1602	NHS England Kent, Surrey & Sussex	Y59	Q88	09N	NHS Guildford and Waverley CCG	5	POSITIVE	0.997841	3.45694e-05	0.0021225	1.48468e-06
corpus1603	NHS England Kent, Surrey & Sussex	Y59	Q88	09N	NHS Guildford and Waverley CCG	1	NEGATIVE	0.0315648	0.882472	0.0857829	0.000180019
corpus1604	NHS England Kent, Surrey & Sussex	Y59	Q88	09N	NHS Guildford and Waverley CCG	1	POSITIVE	0.680476	0.309915	0.00940565	0.000203331
corpus1605	NHS England Hampshire, Isle Of Wight & Thames Valley	Y59	Q87	99M	NHS North East Hampshire and Farnham CCG	5	POSITIVE	0.998533	0.000452795	0.00100938	5.07072e-06
corpus1606	NHS England Hampshire, Isle Of Wight & Thames Valley	Y59	Q87	99M	NHS North East Hampshire and Farnham CCG	5	POSITIVE	0.904163	0.000319614	0.0955156	2.01082e-06
corpus1607	NHS England Hampshire, Isle Of Wight & Thames Valley	Y59	Q87	99M	NHS North East Hampshire and Farnham CCG	5	POSITIVE	0.999087	5.02007e-05	0.000862659	4.55122e-07
corpus1608	NHS England Hampshire, Isle Of Wight & Thames Valley	Y59	Q87	99M	NHS North East Hampshire and Farnham CCG	5	POSITIVE	0.835101	0.000415922	0.164479	3.74827e-06
corpus1609	NHS England Kent, Surrey & Sussex	Y59	Q88	09Y	NHS North West Surrey CCG	4	POSITIVE	0.942925	0.000835371	0.0562337	6.11021e-06
corpus1610	NHS England Kent, Surrey & Sussex	Y59	Q88	09Y	NHS North West Surrey CCG	4	POSITIVE	0.977939	0.000128693	0.0219245	7.9132e-06
corpus1611	NHS England Kent, Surrey & Sussex	Y59	Q88	09Y	NHS North West Surrey CCG	5	POSITIVE	0.998085	4.57919e-05	0.0018672	1.71694e-06
corpus1612	NHS England Kent, Surrey & Sussex	Y59	Q88	09Y	NHS North West Surrey CCG	5	POSITIVE	0.965699	0.000584655	0.0337083	7.8219e-06
corpus1613	NHS England Kent, Surrey & Sussex	Y59	Q88	09Y	NHS North West Surrey CCG	5	POSITIVE	0.989811	0.000265532	0.00990862	1.4871e-05
corpus1614	NHS England Kent, Surrey & Sussex	Y59	Q88	09Y	NHS North West Surrey CCG	1	POSITIVE	0.98031	0.000381961	0.0193058	1.7736e-06
corpus1615	NHS England Kent, Surrey & Sussex	Y59	Q88	09Y	NHS North West Surrey CCG	5	POSITIVE	0.967724	0.000225881	0.0320473	3.01276e-06
corpus1616	NHS England Kent, Surrey & Sussex	Y59	Q88	09Y	NHS North West Surrey CCG	5	POSITIVE	0.987945	0.000164648	0.0118881	1.78497e-06
corpus1617	NHS England Kent, Surrey & Sussex	Y59	Q88	09Y	NHS North West Surrey CCG	5	POSITIVE	0.804971	0.000445993	0.194581	2.60601e-06
corpus1618	NHS England Kent, Surrey & Sussex	Y59	Q88	09Y	NHS North West Surrey CCG	5	POSITIVE	0.99767	0.000126035	0.00220175	2.45091e-06
corpus1619	NHS England Kent, Surrey & Sussex	Y59	Q88	09Y	NHS North West Surrey CCG	1	NEUTRAL	0.0925559	0.0626701	0.844763	1.12455e-05
corpus1620	NHS England Kent, Surrey & Sussex	Y59	Q88	09Y	NHS North West Surrey CCG	4	POSITIVE	0.934319	0.000215468	0.0654497	1.61346e-05
corpus1621	NHS England Kent, Surrey & Sussex	Y59	Q88	09Y	NHS North West Surrey CCG	5	POSITIVE	0.969351	0.0016067	0.0290381	4.19879e-06
corpus1622	NHS England Kent, Surrey & Sussex	Y59	Q88	09Y	NHS North West Surrey CCG	5	POSITIVE	0.99199	0.000552562	0.00745137	5.79732e-06
corpus1623	NHS England Kent, Surrey & Sussex	Y59	Q88	09Y	NHS North West Surrey CCG	5	POSITIVE	0.934038	0.000123767	0.0658299	8.00238e-06
corpus1624	NHS England Kent, Surrey & Sussex	Y59	Q88	09Y	NHS North West Surrey CCG	5	POSITIVE	0.99396	0.000136863	0.00590133	1.68116e-06
corpus1625	NHS England Kent, Surrey & Sussex	Y59	Q88	09Y	NHS North West Surrey CCG	5	POSITIVE	0.998923	4.98772e-05	0.00102652	9.71468e-07
corpus1626	NHS England Kent, Surrey & Sussex	Y59	Q88	09Y	NHS North West Surrey CCG	5	POSITIVE	0.910336	0.0438033	0.0458512	9.98583e-06
corpus1627	NHS England Kent, Surrey & Sussex	Y59	Q88	09Y	NHS North West Surrey CCG	5	POSITIVE	0.88183	0.000139655	0.118025	5.3998e-06
corpus1628	NHS England Kent, Surrey & Sussex	Y59	Q88	09Y	NHS North West Surrey CCG	5	POSITIVE	0.993793	3.86195e-05	0.00616613	1.97231e-06
corpus1629	NHS England Kent, Surrey & Sussex	Y59	Q88	09Y	NHS North West Surrey CCG	5	POSITIVE	0.974322	0.00057987	0.0250959	2.25899e-06
corpus1630	NHS England Kent, Surrey & Sussex	Y59	Q88	09Y	NHS North West Surrey CCG	5	POSITIVE	0.911639	0.0090885	0.0792516	2.07468e-05
corpus1631	NHS England Kent, Surrey & Sussex	Y59	Q88	09Y	NHS North West Surrey CCG	5	POSITIVE	0.982242	5.97238e-05	0.0176965	1.77865e-06
corpus1632	NHS England Kent, Surrey & Sussex	Y59	Q88	09Y	NHS North West Surrey CCG	5	POSITIVE	0.711253	0.000684003	0.288058	4.86469e-06
corpus1633	NHS England London	Y56	Q71	09A	NHS Central London (Westminster) CCG	5	POSITIVE	0.998	0.000221502	0.00177666	1.43108e-06
corpus1634	NHS England London	Y56	Q71	08Y	NHS West London (Kensington and Chelsea, Queen's Park and Paddington) CCG	5	POSITIVE	0.966685	0.00374538	0.0295669	3.05141e-06
corpus1635	NHS England London	Y56	Q71	08Y	NHS West London (Kensington and Chelsea, Queen's Park and Paddington) CCG	5	NEUTRAL	0.00935826	0.00091835	0.989722	1.56126e-06
corpus1636	NHS England London	Y56	Q71	08Y	NHS West London (Kensington and Chelsea, Queen's Park and Paddington) CCG	5	POSITIVE	0.964797	0.0027519	0.0324425	9.05091e-06
corpus1637	NHS England West Midlands	Y60	Q77	15E	NHS Birmingham and Solihull CCG	5	POSITIVE	0.957688	0.00134567	0.0409555	1.08502e-05
corpus1638	NHS England West Midlands	Y60	Q77	15E	NHS Birmingham and Solihull CCG	5	POSITIVE	0.998941	2.52631e-05	0.00103327	7.31117e-07
corpus1639	NHS England West Midlands	Y60	Q77	15E	NHS Birmingham and Solihull CCG	5	POSITIVE	0.976948	0.00114691	0.0219035	1.7464e-06
corpus1640	NHS England West Midlands	Y60	Q77	15E	NHS Birmingham and Solihull CCG	5	POSITIVE	0.618325	0.00815565	0.373433	8.63696e-05
corpus1641	NHS England West Midlands	Y60	Q77	15E	NHS Birmingham and Solihull CCG	5	POSITIVE	0.996338	0.000468127	0.00319338	8.11476e-07
corpus1642	NHS England West Midlands	Y60	Q77	15E	NHS Birmingham and Solihull CCG	5	POSITIVE	0.998546	2.87181e-05	0.00142394	1.36981e-06
corpus1643	NHS England West Midlands	Y60	Q77	15E	NHS Birmingham and Solihull CCG	3	NEGATIVE	0.116704	0.783313	0.0926843	0.00729853
corpus1644	NHS England West Midlands	Y60	Q77	15E	NHS Birmingham and Solihull CCG	5	POSITIVE	0.995739	9.77722e-05	0.00416185	8.88723e-07
corpus1645	NHS England West Midlands	Y60	Q77	15E	NHS Birmingham and Solihull CCG	5	NEGATIVE	0.0276491	0.891334	0.081004	1.28499e-05
corpus1646	NHS England West Midlands	Y60	Q77	15E	NHS Birmingham and Solihull CCG	5	POSITIVE	0.9961	0.000914287	0.00297635	9.35429e-06
corpus1647	NHS England West Midlands	Y60	Q77	15E	NHS Birmingham and Solihull CCG	5	POSITIVE	0.975814	0.00123369	0.0229482	4.56456e-06
corpus1648	NHS England West Midlands	Y60	Q77	15E	NHS Birmingham and Solihull CCG	5	POSITIVE	0.988653	5.22985e-05	0.0112921	2.14312e-06
corpus1649	NHS England West Midlands	Y60	Q77	15E	NHS Birmingham and Solihull CCG	5	POSITIVE	0.998074	3.77385e-05	0.00188742	8.86594e-07
corpus1650	NHS England West Midlands	Y60	Q77	15E	NHS Birmingham and Solihull CCG	5	POSITIVE	0.993593	0.000133735	0.00627281	7.50184e-07
corpus1651	NHS England West Midlands	Y60	Q77	15E	NHS Birmingham and Solihull CCG	5	POSITIVE	0.924354	0.000633295	0.0750116	1.63843e-06
corpus1652	NHS England West Midlands	Y60	Q77	15E	NHS Birmingham and Solihull CCG	4	POSITIVE	0.945973	0.00850061	0.0455034	2.24715e-05
corpus1653	NHS England West Midlands	Y60	Q77	15E	NHS Birmingham and Solihull CCG	5	POSITIVE	0.999327	3.5247e-05	0.000636476	1.16544e-06
corpus1654	NHS England West Midlands	Y60	Q77	15E	NHS Birmingham and Solihull CCG	5	POSITIVE	0.997417	3.60495e-05	0.00254159	4.90004e-06
corpus1655	NHS England West Midlands	Y60	Q77	15E	NHS Birmingham and Solihull CCG	5	POSITIVE	0.989518	0.00295074	0.00752861	2.97336e-06
corpus1656	NHS England West Midlands	Y60	Q77	15E	NHS Birmingham and Solihull CCG	5	POSITIVE	0.998872	3.64779e-05	0.00109032	1.44386e-06
corpus1657	NHS England West Midlands	Y60	Q77	15E	NHS Birmingham and Solihull CCG	5	POSITIVE	0.989676	6.85216e-05	0.0102506	4.56539e-06
corpus1658	NHS England West Midlands	Y60	Q77	15E	NHS Birmingham and Solihull CCG	5	POSITIVE	0.998161	0.000127712	0.00170969	1.18501e-06
corpus1659	NHS England West Midlands	Y60	Q77	15E	NHS Birmingham and Solihull CCG	5	POSITIVE	0.998233	5.21003e-05	0.00171337	1.4405e-06
corpus1660	NHS England West Midlands	Y60	Q77	15E	NHS Birmingham and Solihull CCG	5	POSITIVE	0.900782	0.00120268	0.0980025	1.32827e-05
corpus1661	NHS England West Midlands	Y60	Q77	15E	NHS Birmingham and Solihull CCG	5	POSITIVE	0.996754	3.93822e-05	0.00320391	2.55487e-06
corpus1662	NHS England West Midlands	Y60	Q77	15E	NHS Birmingham and Solihull CCG	5	POSITIVE	0.60891	0.00818478	0.382878	2.72045e-05
corpus1663	NHS England West Midlands	Y60	Q77	15E	NHS Birmingham and Solihull CCG	5	POSITIVE	0.975328	0.000190511	0.024479	2.16462e-06
corpus1664	NHS England West Midlands	Y60	Q77	15E	NHS Birmingham and Solihull CCG	5	POSITIVE	0.995681	0.000270847	0.00403872	9.43803e-06
corpus1665	NHS England West Midlands	Y60	Q77	15E	NHS Birmingham and Solihull CCG	5	POSITIVE	0.94447	0.000316013	0.0552122	2.06918e-06
corpus1666	NHS England West Midlands	Y60	Q77	15E	NHS Birmingham and Solihull CCG	5	POSITIVE	0.995079	6.10024e-05	0.00485739	2.22034e-06
corpus1667	NHS England West Midlands	Y60	Q77	15E	NHS Birmingham and Solihull CCG	5	POSITIVE	0.774567	0.000370084	0.22506	2.91114e-06
corpus1668	NHS England West Midlands	Y60	Q77	15E	NHS Birmingham and Solihull CCG	1	NEGATIVE	0.00157771	0.948337	0.0497513	0.000333439
corpus1669	NHS England West Midlands	Y60	Q77	15E	NHS Birmingham and Solihull CCG	5	POSITIVE	0.990803	0.000119317	0.00907552	1.80158e-06
corpus1670	NHS England West Midlands	Y60	Q77	15E	NHS Birmingham and Solihull CCG	2	MIXED	0.00296062	0.00131171	0.00242363	0.993304
corpus1671	NHS England West Midlands	Y60	Q77	15E	NHS Birmingham and Solihull CCG	5	POSITIVE	0.99505	6.46463e-05	0.00487898	6.71465e-06
corpus1672	NHS England West Midlands	Y60	Q77	15E	NHS Birmingham and Solihull CCG	5	POSITIVE	0.841171	0.000900686	0.157922	6.32117e-06
corpus1673	NHS England West Midlands	Y60	Q77	15E	NHS Birmingham and Solihull CCG	1	NEUTRAL	0.0100663	0.063193	0.926736	4.23689e-06
corpus1674	NHS England West Midlands	Y60	Q77	15E	NHS Birmingham and Solihull CCG	4	POSITIVE	0.838141	0.00643111	0.15528	0.000147414
corpus1675	NHS England West Midlands	Y60	Q77	15E	NHS Birmingham and Solihull CCG	4	POSITIVE	0.997624	0.000105671	0.00226522	4.80677e-06
corpus1676	NHS England West Midlands	Y60	Q77	15E	NHS Birmingham and Solihull CCG	5	POSITIVE	0.997504	0.000393938	0.00210078	1.68283e-06
corpus1677	NHS England West Midlands	Y60	Q77	15E	NHS Birmingham and Solihull CCG	5	POSITIVE	0.960773	0.000306844	0.0389078	1.19361e-05
corpus1678	NHS England West Midlands	Y60	Q77	15E	NHS Birmingham and Solihull CCG	5	POSITIVE	0.999368	3.13802e-05	0.000599334	1.36969e-06
corpus1679	NHS England West Midlands	Y60	Q77	15E	NHS Birmingham and Solihull CCG	1	NEGATIVE	0.456592	0.517375	0.0259104	0.000123209
corpus1680	NHS England West Midlands	Y60	Q77	15E	NHS Birmingham and Solihull CCG	1	NEGATIVE	0.00327588	0.927444	0.0692627	1.7505e-05
corpus1681	NHS England West Midlands	Y60	Q77	15E	NHS Birmingham and Solihull CCG	5	POSITIVE	0.99146	0.000664896	0.00787287	2.26071e-06
corpus1682	NHS England West Midlands	Y60	Q77	15E	NHS Birmingham and Solihull CCG	2	POSITIVE	0.531942	0.314588	0.153333	0.000137683
corpus1683	NHS England West Midlands	Y60	Q77	15E	NHS Birmingham and Solihull CCG	5	POSITIVE	0.599764	0.346131	0.0540527	5.18896e-05
corpus1684	NHS England West Midlands	Y60	Q77	15E	NHS Birmingham and Solihull CCG	1	NEGATIVE	0.059432	0.856755	0.0834114	0.000401324
corpus1685	NHS England West Midlands	Y60	Q77	15E	NHS Birmingham and Solihull CCG	5	POSITIVE	0.902594	0.00024226	0.0971609	2.51999e-06
corpus1686	NHS England West Midlands	Y60	Q77	15E	NHS Birmingham and Solihull CCG	5	POSITIVE	0.712289	0.0232759	0.264074	0.000360905
corpus1687	NHS England West Midlands	Y60	Q77	15E	NHS Birmingham and Solihull CCG	4	POSITIVE	0.993679	0.000319506	0.0059978	3.70766e-06
corpus1688	NHS England West Midlands	Y60	Q77	15E	NHS Birmingham and Solihull CCG	5	POSITIVE	0.884703	0.000598465	0.11469	7.61859e-06
corpus1689	NHS England West Midlands	Y60	Q77	15E	NHS Birmingham and Solihull CCG	5	NEUTRAL	0.0176443	0.00839302	0.973954	8.39545e-06
corpus1690	NHS England West Midlands	Y60	Q77	15E	NHS Birmingham and Solihull CCG	5	POSITIVE	0.996078	4.37309e-05	0.0038771	1.34555e-06
corpus1691	NHS England West Midlands	Y60	Q77	15E	NHS Birmingham and Solihull CCG	5	POSITIVE	0.724491	0.0014043	0.274084	2.11834e-05
corpus1692	NHS England West Midlands	Y60	Q77	15E	NHS Birmingham and Solihull CCG	5	POSITIVE	0.740675	0.00358938	0.255727	8.07623e-06
corpus1693	NHS England West Midlands	Y60	Q77	15E	NHS Birmingham and Solihull CCG	5	POSITIVE	0.997407	5.7069e-05	0.00253499	8.83826e-07
corpus1694	NHS England West Midlands	Y60	Q77	15E	NHS Birmingham and Solihull CCG	5	POSITIVE	0.967971	0.000199317	0.0318277	2.04059e-06
corpus1695	NHS England West Midlands	Y60	Q77	15E	NHS Birmingham and Solihull CCG	5	POSITIVE	0.989585	4.8659e-05	0.0103612	5.15464e-06
corpus1696	NHS England West Midlands	Y60	Q77	15E	NHS Birmingham and Solihull CCG	5	POSITIVE	0.998388	5.97599e-05	0.00155118	9.53517e-07
corpus1697	NHS England West Midlands	Y60	Q77	15E	NHS Birmingham and Solihull CCG	5	POSITIVE	0.891236	0.000638074	0.10812	5.91112e-06
corpus1698	NHS England West Midlands	Y60	Q77	15E	NHS Birmingham and Solihull CCG	5	POSITIVE	0.993595	0.000241495	0.00614782	1.59904e-05
corpus1699	NHS England West Midlands	Y60	Q77	15E	NHS Birmingham and Solihull CCG	1	NEGATIVE	0.137349	0.829768	0.0328348	4.76949e-05
corpus1700	NHS England West Midlands	Y60	Q77	15E	NHS Birmingham and Solihull CCG	5	POSITIVE	0.982684	0.00180471	0.0155054	5.99008e-06
corpus1701	NHS England West Midlands	Y60	Q77	15E	NHS Birmingham and Solihull CCG	1	POSITIVE	0.983804	0.000289548	0.0159037	3.23345e-06
corpus1702	NHS England West Midlands	Y60	Q77	15E	NHS Birmingham and Solihull CCG	1	NEUTRAL	0.453188	0.00359142	0.543216	4.13632e-06
corpus1703	NHS England West Midlands	Y60	Q77	15E	NHS Birmingham and Solihull CCG	5	POSITIVE	0.667134	0.00341905	0.329423	2.39095e-05
corpus1704	NHS England West Midlands	Y60	Q77	15E	NHS Birmingham and Solihull CCG	5	POSITIVE	0.51998	0.466951	0.0102592	0.00280979
corpus1705	NHS England West Midlands	Y60	Q77	15E	NHS Birmingham and Solihull CCG	5	POSITIVE	0.997683	9.66687e-05	0.00221949	7.03761e-07
corpus1706	NHS England West Midlands	Y60	Q77	15E	NHS Birmingham and Solihull CCG	2	NEGATIVE	0.00180961	0.898188	0.100001	1.71374e-06
corpus1707	NHS England West Midlands	Y60	Q77	15E	NHS Birmingham and Solihull CCG	5	POSITIVE	0.998021	4.36902e-05	0.00193426	7.6085e-07
corpus1708	NHS England West Midlands	Y60	Q77	15E	NHS Birmingham and Solihull CCG	5	POSITIVE	0.877251	0.00230809	0.120435	6.42215e-06
corpus1709	NHS England West Midlands	Y60	Q77	15E	NHS Birmingham and Solihull CCG	5	POSITIVE	0.990963	0.00374855	0.0052694	1.93878e-05
corpus1710	NHS England West Midlands	Y60	Q77	15E	NHS Birmingham and Solihull CCG	5	POSITIVE	0.994261	5.25131e-05	0.0056854	9.08418e-07
corpus1711	NHS England West Midlands	Y60	Q77	15E	NHS Birmingham and Solihull CCG	5	POSITIVE	0.997343	9.502e-05	0.00256046	1.38538e-06
corpus1712	NHS England West Midlands	Y60	Q77	15E	NHS Birmingham and Solihull CCG	1	NEGATIVE	0.000461944	0.998017	0.00151937	1.80509e-06
corpus1713	NHS England West Midlands	Y60	Q77	15E	NHS Birmingham and Solihull CCG	5	POSITIVE	0.976712	0.000158645	0.0231274	1.64322e-06
corpus1714	NHS England West Midlands	Y60	Q77	05A	NHS Coventry and Rugby CCG	5	POSITIVE	0.977864	0.000435984	0.0216982	1.53403e-06
corpus1715	NHS England West Midlands	Y60	Q77	05A	NHS Coventry and Rugby CCG	5	POSITIVE	0.995616	4.15932e-05	0.00434076	1.52419e-06
corpus1716	NHS England West Midlands	Y60	Q77	05A	NHS Coventry and Rugby CCG	5	POSITIVE	0.999251	3.79788e-05	0.000709737	9.49707e-07
corpus1717	NHS England West Midlands	Y60	Q77	05A	NHS Coventry and Rugby CCG	4	POSITIVE	0.986252	0.0029022	0.0108432	3.06945e-06
corpus1718	NHS England West Midlands	Y60	Q77	05A	NHS Coventry and Rugby CCG	5	POSITIVE	0.999125	2.8448e-05	0.00084535	8.17117e-07
corpus1719	NHS England West Midlands	Y60	Q77	05A	NHS Coventry and Rugby CCG	5	POSITIVE	0.999762	2.65244e-05	0.000209989	1.35319e-06
corpus1720	NHS England West Midlands	Y60	Q77	05A	NHS Coventry and Rugby CCG	5	POSITIVE	0.978868	9.87325e-05	0.0210319	1.08308e-06
corpus1721	NHS England West Midlands	Y60	Q77	05A	NHS Coventry and Rugby CCG	5	POSITIVE	0.940325	0.00800095	0.0516263	4.7313e-05
corpus1722	NHS England West Midlands	Y60	Q77	05A	NHS Coventry and Rugby CCG	5	POSITIVE	0.992135	0.000157216	0.00770555	2.06983e-06
corpus1723	NHS England West Midlands	Y60	Q77	05L	NHS Sandwell and West Birmingham CCG	5	POSITIVE	0.753856	0.0858267	0.160313	3.75457e-06
corpus1724	NHS England West Midlands	Y60	Q77	05L	NHS Sandwell and West Birmingham CCG	5	POSITIVE	0.999313	3.39848e-05	0.000649634	3.85082e-06
corpus1725	NHS England West Midlands	Y60	Q77	05L	NHS Sandwell and West Birmingham CCG	5	POSITIVE	0.941723	0.00255813	0.0557125	6.47158e-06
corpus1726	NHS England West Midlands	Y60	Q77	05L	NHS Sandwell and West Birmingham CCG	5	POSITIVE	0.987853	8.0321e-05	0.0120644	2.08289e-06
corpus1727	NHS England North Midlands	Y60	Q76	04Y	NHS Cannock Chase CCG	5	POSITIVE	0.939949	0.0427563	0.0170552	0.000239573
corpus1728	NHS England North Midlands	Y60	Q76	05V	NHS Stafford and Surrounds CCG	1	NEGATIVE	0.000342221	0.991388	0.00826671	3.2009e-06
corpus1729	NHS England North Midlands	Y60	Q76	05V	NHS Stafford and Surrounds CCG	5	POSITIVE	0.977806	0.000131818	0.0220543	8.13707e-06
corpus1730	NHS England North Midlands	Y60	Q76	05V	NHS Stafford and Surrounds CCG	5	POSITIVE	0.990236	0.000119375	0.00964322	1.15572e-06
corpus1731	NHS England North Midlands	Y60	Q76	05V	NHS Stafford and Surrounds CCG	5	POSITIVE	0.73116	0.000986917	0.267848	5.21003e-06
corpus1732	NHS England West Midlands	Y60	Q77	05R	NHS South Warwickshire CCG	5	POSITIVE	0.989709	0.00182304	0.00833261	0.00013485
corpus1733	NHS England West Midlands	Y60	Q77	05R	NHS South Warwickshire CCG	5	POSITIVE	0.998497	5.98552e-05	0.0014421	5.48799e-07
corpus1734	NHS England West Midlands	Y60	Q77	05R	NHS South Warwickshire CCG	5	POSITIVE	0.964957	0.000127937	0.034913	2.30545e-06
corpus1735	NHS England West Midlands	Y60	Q77	05R	NHS South Warwickshire CCG	5	POSITIVE	0.997821	3.37337e-05	0.00214434	4.92867e-07
corpus1736	NHS England West Midlands	Y60	Q77	05T	NHS South Worcestershire CCG	5	POSITIVE	0.955133	0.00188275	0.0429815	2.79297e-06
corpus1737	NHS England West Midlands	Y60	Q77	05T	NHS South Worcestershire CCG	2	NEGATIVE	0.00221797	0.879301	0.118479	1.71219e-06
corpus1738	NHS England West Midlands	Y60	Q77	05T	NHS South Worcestershire CCG	1	NEGATIVE	8.02721e-05	0.997289	0.00263003	7.74827e-07
corpus1739	NHS England West Midlands	Y60	Q77	15E	NHS Birmingham and Solihull CCG	5	POSITIVE	0.995452	0.000178056	0.00435637	1.34666e-05
corpus1740	NHS England West Midlands	Y60	Q77	15E	NHS Birmingham and Solihull CCG	5	POSITIVE	0.945711	0.0102068	0.0440773	5.08651e-06
corpus1741	NHS England West Midlands	Y60	Q77	15E	NHS Birmingham and Solihull CCG	5	POSITIVE	0.998175	0.000707111	0.00110979	8.0447e-06
corpus1742	NHS England West Midlands	Y60	Q77	15E	NHS Birmingham and Solihull CCG	5	POSITIVE	0.907007	0.00174797	0.0912426	2.74693e-06
corpus1743	NHS England West Midlands	Y60	Q77	15E	NHS Birmingham and Solihull CCG	5	POSITIVE	0.999038	4.81376e-05	0.000910401	3.87666e-06
corpus1744	NHS England West Midlands	Y60	Q77	15E	NHS Birmingham and Solihull CCG	1	NEGATIVE	0.0253406	0.952968	0.0216813	1.00607e-05
corpus1745	NHS England West Midlands	Y60	Q77	15E	NHS Birmingham and Solihull CCG	5	POSITIVE	0.993527	0.00138461	0.00508637	1.69388e-06
corpus1746	NHS England West Midlands	Y60	Q77	15E	NHS Birmingham and Solihull CCG	1	NEGATIVE	0.455929	0.474864	0.0690215	0.00018472
corpus1747	NHS England West Midlands	Y60	Q77	15E	NHS Birmingham and Solihull CCG	1	NEGATIVE	0.011909	0.914243	0.0738415	6.74795e-06
corpus1748	NHS England West Midlands	Y60	Q77	15E	NHS Birmingham and Solihull CCG	1	NEGATIVE	0.136881	0.483911	0.364525	0.0146836
corpus1749	NHS England West Midlands	Y60	Q77	15E	NHS Birmingham and Solihull CCG	1	NEUTRAL	0.0416825	0.447652	0.51056	0.000106273
corpus1750	NHS England West Midlands	Y60	Q77	15E	NHS Birmingham and Solihull CCG	5	POSITIVE	0.958745	0.0133526	0.0278881	1.38783e-05
corpus1751	NHS England London	Y56	Q71	08N	NHS Redbridge CCG	1	NEGATIVE	0.00228603	0.981055	0.016651	7.8605e-06
corpus1752	NHS England London	Y56	Q71	08N	NHS Redbridge CCG	2	NEGATIVE	0.00215841	0.978733	0.0191047	4.04244e-06
corpus1753	NHS England London	Y56	Q71	08N	NHS Redbridge CCG	5	POSITIVE	0.983642	0.000205448	0.0161502	2.16e-06
corpus1754	NHS England London	Y56	Q71	08N	NHS Redbridge CCG	5	POSITIVE	0.999228	4.11676e-05	0.000730153	8.2557e-07
corpus1755	NHS England London	Y56	Q71	08N	NHS Redbridge CCG	5	POSITIVE	0.999444	3.25002e-05	0.000517033	6.30734e-06
corpus1756	NHS England London	Y56	Q71	08N	NHS Redbridge CCG	5	POSITIVE	0.969861	0.00281158	0.0270214	0.000305682
corpus1757	NHS England London	Y56	Q71	08N	NHS Redbridge CCG	5	POSITIVE	0.999495	1.74709e-05	0.000486911	9.17098e-07
corpus1758	NHS England London	Y56	Q71	08N	NHS Redbridge CCG	1	NEGATIVE	0.126964	0.8557	0.0172757	6.03706e-05
corpus1759	NHS England London	Y56	Q71	08N	NHS Redbridge CCG	5	POSITIVE	0.961584	0.00025925	0.038155	1.22678e-06
corpus1760	NHS England London	Y56	Q71	08N	NHS Redbridge CCG	1	NEGATIVE	0.0117625	0.979078	0.00915681	3.17217e-06
corpus1761	NHS England London	Y56	Q71	08N	NHS Redbridge CCG	5	NEGATIVE	0.00144435	0.996066	0.00198268	0.000507249
corpus1762	NHS England London	Y56	Q71	08N	NHS Redbridge CCG	5	POSITIVE	0.996711	0.000546948	0.00273781	4.10544e-06
corpus1763	NHS England London	Y56	Q71	08N	NHS Redbridge CCG	5	POSITIVE	0.901337	0.00682483	0.0918093	2.86465e-05
corpus1764	NHS England London	Y56	Q71	08N	NHS Redbridge CCG	5	POSITIVE	0.986173	0.000292167	0.0135305	4.32386e-06
corpus1765	NHS England London	Y56	Q71	08N	NHS Redbridge CCG	4	NEGATIVE	0.0115148	0.965758	0.0227125	1.45771e-05
corpus1766	NHS England London	Y56	Q71	08N	NHS Redbridge CCG	1	NEGATIVE	0.0102524	0.924893	0.0646438	0.000210475
corpus1767	NHS England London	Y56	Q71	08N	NHS Redbridge CCG	5	POSITIVE	0.978476	0.000216839	0.0213032	3.56744e-06
corpus1768	NHS England London	Y56	Q71	08N	NHS Redbridge CCG	5	POSITIVE	0.990228	9.76214e-05	0.00967319	1.40253e-06
corpus1769	NHS England London	Y56	Q71	08N	NHS Redbridge CCG	1	NEGATIVE	0.00383499	0.987955	0.00813572	7.47292e-05
corpus1770	NHS England London	Y56	Q71	08N	NHS Redbridge CCG	5	POSITIVE	0.973664	0.000386974	0.0259403	8.59376e-06
corpus1771	NHS England London	Y56	Q71	08N	NHS Redbridge CCG	5	POSITIVE	0.997671	4.16764e-05	0.00228621	7.49742e-07
corpus1772	NHS England London	Y56	Q71	08N	NHS Redbridge CCG	5	POSITIVE	0.989943	5.56545e-05	0.01	1.29872e-06
corpus1773	NHS England London	Y56	Q71	08N	NHS Redbridge CCG	5	POSITIVE	0.836794	0.0421194	0.121078	8.097e-06
corpus1774	NHS England London	Y56	Q71	08N	NHS Redbridge CCG	5	POSITIVE	0.990212	0.000430916	0.00935394	2.75483e-06
corpus1775	NHS England London	Y56	Q71	08N	NHS Redbridge CCG	5	POSITIVE	0.997549	0.000119123	0.00232979	1.57072e-06
corpus1776	NHS England London	Y56	Q71	08N	NHS Redbridge CCG	5	POSITIVE	0.995416	1.98291e-05	0.00456267	1.67993e-06
corpus1777	NHS England London	Y56	Q71	08N	NHS Redbridge CCG	5	POSITIVE	0.996324	4.81829e-05	0.00362711	1.15075e-06
corpus1778	NHS England London	Y56	Q71	08N	NHS Redbridge CCG	5	POSITIVE	0.997209	0.000158308	0.00263085	1.7921e-06
corpus1779	NHS England London	Y56	Q71	08N	NHS Redbridge CCG	5	POSITIVE	0.998917	2.94107e-05	0.00105247	8.20699e-07
corpus1780	NHS England London	Y56	Q71	08N	NHS Redbridge CCG	5	POSITIVE	0.99501	0.00030775	0.00468137	1.33987e-06
corpus1781	NHS England London	Y56	Q71	08N	NHS Redbridge CCG	5	POSITIVE	0.976084	0.000282821	0.0236318	1.27383e-06
corpus1782	NHS England London	Y56	Q71	08N	NHS Redbridge CCG	5	POSITIVE	0.870487	0.000560085	0.12895	2.55485e-06
corpus1783	NHS England London	Y56	Q71	08N	NHS Redbridge CCG	5	POSITIVE	0.996254	0.000393181	0.00335233	6.23175e-07
corpus1784	NHS England London	Y56	Q71	08N	NHS Redbridge CCG	5	POSITIVE	0.869116	0.102409	0.0284636	1.05499e-05
corpus1785	NHS England London	Y56	Q71	08N	NHS Redbridge CCG	5	NEUTRAL	0.0954125	0.089385	0.815194	8.50375e-06
corpus1786	NHS England London	Y56	Q71	08N	NHS Redbridge CCG	5	POSITIVE	0.772057	0.0100997	0.217824	1.91278e-05
corpus1787	NHS England London	Y56	Q71	08N	NHS Redbridge CCG	5	POSITIVE	0.923242	0.000515939	0.0762364	5.9033e-06
corpus1788	NHS England London	Y56	Q71	08N	NHS Redbridge CCG	5	POSITIVE	0.950745	0.000117171	0.0491359	1.61816e-06
corpus1789	NHS England London	Y56	Q71	08N	NHS Redbridge CCG	5	NEUTRAL	0.288665	0.0635276	0.647773	3.48882e-05
corpus1790	NHS England London	Y56	Q71	08N	NHS Redbridge CCG	5	POSITIVE	0.99246	4.8687e-05	0.0074897	1.87157e-06
corpus1791	NHS England London	Y56	Q71	08N	NHS Redbridge CCG	5	NEUTRAL	0.285312	0.278631	0.433192	0.0028648
corpus1792	NHS England London	Y56	Q71	08N	NHS Redbridge CCG	1	NEGATIVE	0.0898883	0.824359	0.0855867	0.000165794
corpus1793	NHS England London	Y56	Q71	08N	NHS Redbridge CCG	5	POSITIVE	0.926031	0.00017885	0.073753	3.70692e-05
corpus1794	NHS England London	Y56	Q71	08N	NHS Redbridge CCG	5	POSITIVE	0.88707	0.000329468	0.112598	2.07692e-06
corpus1795	NHS England London	Y56	Q71	08N	NHS Redbridge CCG	5	POSITIVE	0.994081	0.00017809	0.00573802	2.78447e-06
corpus1796	NHS England London	Y56	Q71	08N	NHS Redbridge CCG	5	POSITIVE	0.99615	0.000552613	0.00329562	1.89825e-06
corpus1797	NHS England London	Y56	Q71	08N	NHS Redbridge CCG	5	POSITIVE	0.878766	0.025149	0.0960769	8.02085e-06
corpus1798	NHS England London	Y56	Q71	08N	NHS Redbridge CCG	5	NEUTRAL	0.161015	0.229063	0.609687	0.000235328
corpus1799	#N/A	#N/A	#N/A	#N/A	#N/A	5	POSITIVE	0.98455	0.000163317	0.0152849	1.90249e-06
corpus1800	#N/A	#N/A	#N/A	#N/A	#N/A	5	POSITIVE	0.979668	0.00015306	0.0201766	2.42356e-06
corpus1801	#N/A	#N/A	#N/A	#N/A	#N/A	5	POSITIVE	0.942108	0.00169735	0.0561786	1.61241e-05
corpus1802	#N/A	#N/A	#N/A	#N/A	#N/A	5	POSITIVE	0.994598	7.096e-05	0.00532804	3.18504e-06
corpus1803	NHS England London	Y56	Q71	08N	NHS Redbridge CCG	5	POSITIVE	0.997351	7.15168e-05	0.00257648	9.94986e-07
corpus1804	NHS England London	Y56	Q71	08N	NHS Redbridge CCG	5	POSITIVE	0.99945	1.62692e-05	0.000532836	1.0953e-06
corpus1805	NHS England London	Y56	Q71	08N	NHS Redbridge CCG	5	POSITIVE	0.998831	2.32147e-05	0.00114481	6.6587e-07
corpus1806	NHS England London	Y56	Q71	08N	NHS Redbridge CCG	5	POSITIVE	0.99349	0.000133187	0.00637283	3.51496e-06
corpus1807	NHS England London	Y56	Q71	08N	NHS Redbridge CCG	5	POSITIVE	0.997937	6.07406e-05	0.00200109	8.0619e-07
corpus1808	NHS England London	Y56	Q71	08N	NHS Redbridge CCG	5	POSITIVE	0.999442	5.73248e-05	0.000500017	8.44896e-07
corpus1809	NHS England London	Y56	Q71	08N	NHS Redbridge CCG	1	NEGATIVE	0.000746236	0.998783	0.000468035	2.72227e-06
corpus1810	NHS England London	Y56	Q71	08N	NHS Redbridge CCG	1	NEGATIVE	0.00344825	0.947155	0.0493885	8.00393e-06
corpus1811	NHS England London	Y56	Q71	08N	NHS Redbridge CCG	5	POSITIVE	0.998463	2.58969e-05	0.00151019	1.19481e-06
corpus1812	NHS England London	Y56	Q71	08N	NHS Redbridge CCG	5	POSITIVE	0.997915	0.000122718	0.00196021	1.62653e-06
corpus1813	NHS England London	Y56	Q71	08N	NHS Redbridge CCG	5	POSITIVE	0.999097	2.45889e-05	0.000877698	9.56347e-07
corpus1814	NHS England London	Y56	Q71	08N	NHS Redbridge CCG	1	POSITIVE	0.419559	0.277368	0.302941	0.000131848
corpus1815	NHS England London	Y56	Q71	08N	NHS Redbridge CCG	5	POSITIVE	0.99361	8.83075e-05	0.00630021	1.26315e-06
corpus1816	NHS England London	Y56	Q71	08N	NHS Redbridge CCG	1	NEGATIVE	0.000378784	0.995552	0.00406812	9.1816e-07
corpus1817	NHS England London	Y56	Q71	08N	NHS Redbridge CCG	5	POSITIVE	0.999631	2.34167e-05	0.000344779	7.26382e-07
corpus1818	NHS England London	Y56	Q71	08N	NHS Redbridge CCG	5	POSITIVE	0.994422	4.42863e-05	0.00553205	1.35896e-06
corpus1819	NHS England London	Y56	Q71	08N	NHS Redbridge CCG	5	POSITIVE	0.98922	0.000169022	0.0106072	4.29319e-06
corpus1820	NHS England London	Y56	Q71	08N	NHS Redbridge CCG	5	POSITIVE	0.959412	0.000190767	0.0403947	2.62495e-06
corpus1821	NHS England London	Y56	Q71	08N	NHS Redbridge CCG	5	POSITIVE	0.998325	0.000109241	0.00156471	1.15045e-06
corpus1822	NHS England London	Y56	Q71	08N	NHS Redbridge CCG	5	POSITIVE	0.991665	5.37306e-05	0.00828046	1.06317e-06
corpus1823	NHS England London	Y56	Q71	08N	NHS Redbridge CCG	1	NEGATIVE	6.08214e-05	0.99878	0.00115634	2.39587e-06
corpus1824	NHS England London	Y56	Q71	08N	NHS Redbridge CCG	4	POSITIVE	0.987361	6.09947e-05	0.0125767	1.43472e-06
corpus1825	NHS England London	Y56	Q71	08N	NHS Redbridge CCG	5	POSITIVE	0.997511	0.000130581	0.00235811	7.87468e-07
corpus1826	NHS England London	Y56	Q71	08N	NHS Redbridge CCG	1	NEGATIVE	0.182108	0.716635	0.101228	2.82259e-05
corpus1827	NHS England London	Y56	Q71	08N	NHS Redbridge CCG	1	NEGATIVE	0.10793	0.749921	0.142016	0.000133197
corpus1828	NHS England London	Y56	Q71	08N	NHS Redbridge CCG	5	POSITIVE	0.96212	0.00149942	0.0363685	1.17916e-05
corpus1829	NHS England London	Y56	Q71	08N	NHS Redbridge CCG	1	NEGATIVE	0.002619	0.981447	0.0159205	1.33757e-05
corpus1830	NHS England London	Y56	Q71	08N	NHS Redbridge CCG	5	POSITIVE	0.866303	0.0566862	0.0769761	3.42699e-05
corpus1831	NHS England London	Y56	Q71	08N	NHS Redbridge CCG	5	POSITIVE	0.973531	0.00124565	0.0252187	4.88892e-06
corpus1832	NHS England London	Y56	Q71	08N	NHS Redbridge CCG	5	NEUTRAL	0.300299	0.000270867	0.699427	2.45842e-06
corpus1833	NHS England London	Y56	Q71	08N	NHS Redbridge CCG	5	POSITIVE	0.990729	0.00309661	0.00617229	1.77544e-06
corpus1834	NHS England London	Y56	Q71	08N	NHS Redbridge CCG	5	POSITIVE	0.98866	0.000159168	0.0111776	3.41776e-06
corpus1835	NHS England London	Y56	Q71	08N	NHS Redbridge CCG	5	POSITIVE	0.38202	0.257075	0.360889	1.67866e-05
corpus1836	NHS England London	Y56	Q71	08N	NHS Redbridge CCG	5	POSITIVE	0.998651	2.98798e-05	0.00131863	7.95499e-07
corpus1837	NHS England London	Y56	Q71	08N	NHS Redbridge CCG	5	POSITIVE	0.991373	6.70588e-05	0.00855863	1.68813e-06
corpus1838	NHS England London	Y56	Q71	08N	NHS Redbridge CCG	5	POSITIVE	0.995576	0.000140889	0.00428228	1.08573e-06
corpus1839	NHS England London	Y56	Q71	08N	NHS Redbridge CCG	1	NEGATIVE	0.0019266	0.985903	0.0121407	2.95336e-05
corpus1840	NHS England London	Y56	Q71	08N	NHS Redbridge CCG	5	POSITIVE	0.998639	2.3823e-05	0.00133658	7.47365e-07
corpus1841	NHS England London	Y56	Q71	08N	NHS Redbridge CCG	4	POSITIVE	0.682509	0.288545	0.0287514	0.000194487
corpus1842	NHS England London	Y56	Q71	08N	NHS Redbridge CCG	4	POSITIVE	0.997184	8.03608e-05	0.0027344	1.10026e-06
corpus1843	NHS England London	Y56	Q71	08N	NHS Redbridge CCG	5	POSITIVE	0.998413	2.99345e-05	0.00155594	1.0669e-06
corpus1844	NHS England London	Y56	Q71	08N	NHS Redbridge CCG	5	POSITIVE	0.997699	6.24063e-05	0.00223757	8.69446e-07
corpus1845	NHS England London	Y56	Q71	08N	NHS Redbridge CCG	5	POSITIVE	0.987225	0.00013076	0.0126428	1.12829e-06
corpus1846	NHS England London	Y56	Q71	08N	NHS Redbridge CCG	5	POSITIVE	0.998303	4.68271e-05	0.00164943	6.98857e-07
corpus1847	NHS England London	Y56	Q71	08N	NHS Redbridge CCG	5	POSITIVE	0.996842	4.76502e-05	0.00310928	1.02351e-06
corpus1848	NHS England London	Y56	Q71	08W	NHS Waltham Forest CCG	5	POSITIVE	0.98791	0.00278421	0.00930106	4.52399e-06
corpus1849	NHS England London	Y56	Q71	08W	NHS Waltham Forest CCG	5	POSITIVE	0.996635	8.20371e-05	0.00328221	8.50172e-07
corpus1850	NHS England London	Y56	Q71	08W	NHS Waltham Forest CCG	5	POSITIVE	0.995609	0.000107618	0.00428192	1.12354e-06
corpus1851	NHS England London	Y56	Q71	08W	NHS Waltham Forest CCG	5	POSITIVE	0.659604	0.00117342	0.339216	6.57218e-06
corpus1852	NHS England London	Y56	Q71	08W	NHS Waltham Forest CCG	5	POSITIVE	0.998352	6.89337e-05	0.00157847	1.07685e-06
corpus1853	NHS England London	Y56	Q71	08W	NHS Waltham Forest CCG	5	POSITIVE	0.998722	3.5898e-05	0.00124089	1.03507e-06
corpus1854	NHS England London	Y56	Q71	08W	NHS Waltham Forest CCG	1	NEGATIVE	0.00878411	0.989585	0.00161668	1.42095e-05
corpus1855	NHS England London	Y56	Q71	08W	NHS Waltham Forest CCG	1	NEGATIVE	0.000380987	0.99872	0.000898232	5.77038e-07
corpus1856	NHS England London	Y56	Q71	08W	NHS Waltham Forest CCG	5	POSITIVE	0.961282	0.000583533	0.0381141	2.07589e-05
corpus1857	NHS England London	Y56	Q71	08W	NHS Waltham Forest CCG	5	POSITIVE	0.992547	5.26232e-05	0.00739522	4.93698e-06
corpus1858	NHS England London	Y56	Q71	08W	NHS Waltham Forest CCG	5	NEUTRAL	0.450039	0.0028768	0.54708	3.38989e-06
corpus1859	NHS England London	Y56	Q71	08W	NHS Waltham Forest CCG	5	POSITIVE	0.990746	8.3251e-05	0.00916881	1.67258e-06
corpus1860	NHS England London	Y56	Q71	08W	NHS Waltham Forest CCG	5	POSITIVE	0.958306	0.000641044	0.0410483	4.66193e-06
corpus1861	NHS England London	Y56	Q71	08W	NHS Waltham Forest CCG	5	POSITIVE	0.991464	0.000146979	0.00838748	1.78448e-06
corpus1862	NHS England London	Y56	Q71	08W	NHS Waltham Forest CCG	5	POSITIVE	0.934445	0.00944105	0.0544345	0.00167957
corpus1863	NHS England London	Y56	Q71	08W	NHS Waltham Forest CCG	5	POSITIVE	0.99836	0.000118141	0.00152145	5.91555e-07
corpus1864	NHS England London	Y56	Q71	08W	NHS Waltham Forest CCG	5	POSITIVE	0.996463	6.45967e-05	0.00347124	9.64111e-07
corpus1865	NHS England London	Y56	Q71	08W	NHS Waltham Forest CCG	5	POSITIVE	0.731957	0.000726535	0.267313	2.86957e-06
corpus1866	NHS England London	Y56	Q71	08W	NHS Waltham Forest CCG	5	POSITIVE	0.911449	0.0007661	0.0877817	3.14492e-06
corpus1867	NHS England London	Y56	Q71	08W	NHS Waltham Forest CCG	5	POSITIVE	0.986414	0.000110058	0.0134733	2.3049e-06
corpus1868	NHS England London	Y56	Q71	08W	NHS Waltham Forest CCG	5	POSITIVE	0.981643	7.01408e-05	0.0182856	1.09112e-06
corpus1869	NHS England London	Y56	Q71	08W	NHS Waltham Forest CCG	5	POSITIVE	0.999168	1.42897e-05	0.000816311	1.145e-06
corpus1870	NHS England London	Y56	Q71	08W	NHS Waltham Forest CCG	5	POSITIVE	0.837554	0.00200318	0.160433	9.55832e-06
corpus1871	NHS England London	Y56	Q71	08W	NHS Waltham Forest CCG	5	POSITIVE	0.769162	0.0027445	0.228086	7.25412e-06
corpus1872	NHS England London	Y56	Q71	08W	NHS Waltham Forest CCG	5	POSITIVE	0.996209	0.000101521	0.00368854	9.66381e-07
corpus1873	NHS England London	Y56	Q71	08W	NHS Waltham Forest CCG	5	POSITIVE	0.993446	0.000203329	0.0063501	8.98485e-07
corpus1874	NHS England London	Y56	Q71	08W	NHS Waltham Forest CCG	5	POSITIVE	0.976346	0.000135716	0.0235162	1.89787e-06
corpus1875	NHS England London	Y56	Q71	08W	NHS Waltham Forest CCG	5	POSITIVE	0.964487	0.000238285	0.0352728	2.28076e-06
corpus1876	NHS England London	Y56	Q71	08W	NHS Waltham Forest CCG	5	POSITIVE	0.983842	0.00470456	0.0114507	3.15547e-06
corpus1877	NHS England London	Y56	Q71	08W	NHS Waltham Forest CCG	5	POSITIVE	0.714664	0.00045741	0.284862	1.71911e-05
corpus1878	NHS England London	Y56	Q71	08W	NHS Waltham Forest CCG	5	POSITIVE	0.970263	0.000403851	0.0293274	6.11435e-06
corpus1879	NHS England London	Y56	Q71	08W	NHS Waltham Forest CCG	5	POSITIVE	0.895002	0.010484	0.0945116	2.40923e-06
corpus1880	NHS England London	Y56	Q71	08W	NHS Waltham Forest CCG	5	POSITIVE	0.542451	0.129246	0.327526	0.000777752
corpus1881	NHS England London	Y56	Q71	08W	NHS Waltham Forest CCG	4	POSITIVE	0.984491	6.71795e-05	0.0154311	1.06573e-05
corpus1882	NHS England London	Y56	Q71	08W	NHS Waltham Forest CCG	5	POSITIVE	0.993474	3.31036e-05	0.00649121	1.49312e-06
corpus1883	NHS England London	Y56	Q71	08W	NHS Waltham Forest CCG	5	POSITIVE	0.959929	0.000449238	0.0396142	7.18785e-06
corpus1884	NHS England London	Y56	Q71	08W	NHS Waltham Forest CCG	5	POSITIVE	0.995166	8.06012e-05	0.00475208	9.46767e-07
corpus1885	NHS England London	Y56	Q71	08W	NHS Waltham Forest CCG	5	POSITIVE	0.988223	0.000118953	0.0116564	1.96408e-06
corpus1886	NHS England London	Y56	Q71	08W	NHS Waltham Forest CCG	5	POSITIVE	0.725839	0.00179587	0.272351	1.42014e-05
corpus1887	NHS England London	Y56	Q71	08W	NHS Waltham Forest CCG	1	NEGATIVE	0.000353504	0.97543	0.0242157	7.10708e-07
corpus1888	NHS England London	Y56	Q71	08W	NHS Waltham Forest CCG	1	NEGATIVE	0.332036	0.572176	0.00516829	0.0906196
corpus1889	NHS England London	Y56	Q71	08W	NHS Waltham Forest CCG	5	POSITIVE	0.923458	0.000194823	0.0763419	4.89674e-06
corpus1890	NHS England London	Y56	Q71	08W	NHS Waltham Forest CCG	1	NEUTRAL	0.303411	0.0675386	0.628942	0.000107762
corpus1891	NHS England London	Y56	Q71	08W	NHS Waltham Forest CCG	5	POSITIVE	0.945675	0.00584374	0.048442	3.89115e-05
corpus1892	NHS England London	Y56	Q71	08W	NHS Waltham Forest CCG	1	NEGATIVE	0.000758569	0.9908	0.00843543	6.47855e-06
corpus1893	NHS England London	Y56	Q71	08W	NHS Waltham Forest CCG	1	NEGATIVE	0.025253	0.896507	0.0781865	5.38992e-05
corpus1894	NHS England London	Y56	Q71	08W	NHS Waltham Forest CCG	5	POSITIVE	0.993287	5.32298e-05	0.00665813	1.72958e-06
corpus1895	NHS England London	Y56	Q71	08W	NHS Waltham Forest CCG	4	NEUTRAL	0.213945	0.1193	0.666582	0.000173939
corpus1896	NHS England London	Y56	Q71	08W	NHS Waltham Forest CCG	4	POSITIVE	0.982766	9.00986e-05	0.0171428	1.44576e-06
corpus1897	NHS England London	Y56	Q71	08W	NHS Waltham Forest CCG	1	NEUTRAL	0.46183	0.0347633	0.503397	9.98742e-06
corpus1898	NHS England London	Y56	Q71	08W	NHS Waltham Forest CCG	5	POSITIVE	0.998154	6.63818e-05	0.00177822	1.58753e-06
corpus1899	NHS England London	Y56	Q71	08W	NHS Waltham Forest CCG	5	POSITIVE	0.99659	0.000117577	0.00329121	7.02535e-07
corpus1900	NHS England London	Y56	Q71	08W	NHS Waltham Forest CCG	5	POSITIVE	0.998989	3.793e-05	0.000972304	7.42041e-07
corpus1901	NHS England London	Y56	Q71	08W	NHS Waltham Forest CCG	5	POSITIVE	0.99903	4.61831e-05	0.000922394	9.61983e-07
corpus1902	NHS England London	Y56	Q71	08W	NHS Waltham Forest CCG	1	POSITIVE	0.985786	0.000180117	0.0140313	2.03141e-06
corpus1903	NHS England London	Y56	Q71	08W	NHS Waltham Forest CCG	5	POSITIVE	0.994612	0.000862599	0.00451857	7.32298e-06
corpus1904	NHS England London	Y56	Q71	08W	NHS Waltham Forest CCG	5	POSITIVE	0.566428	0.165088	0.268016	0.000469039
corpus1905	NHS England London	Y56	Q71	08W	NHS Waltham Forest CCG	1	POSITIVE	0.795295	0.000975349	0.203725	4.94066e-06
corpus1906	NHS England London	Y56	Q71	08W	NHS Waltham Forest CCG	4	POSITIVE	0.996994	8.55481e-05	0.00291957	1.07643e-06
corpus1907	NHS England London	Y56	Q71	08W	NHS Waltham Forest CCG	5	POSITIVE	0.980278	0.000173525	0.0195472	1.12565e-06
corpus1908	NHS England London	Y56	Q71	08W	NHS Waltham Forest CCG	5	POSITIVE	0.987392	0.000130345	0.0124753	2.58642e-06
corpus1909	NHS England London	Y56	Q71	08W	NHS Waltham Forest CCG	5	POSITIVE	0.997992	5.63885e-05	0.00195031	1.20403e-06
corpus1910	NHS England London	Y56	Q71	08W	NHS Waltham Forest CCG	3	NEGATIVE	0.00130996	0.991584	0.00710132	5.17019e-06
corpus1911	NHS England London	Y56	Q71	08W	NHS Waltham Forest CCG	5	POSITIVE	0.882657	0.00896833	0.108361	1.38522e-05
corpus1912	NHS England London	Y56	Q71	08W	NHS Waltham Forest CCG	4	POSITIVE	0.996876	8.14226e-05	0.00303807	4.26674e-06
corpus1913	NHS England East	Y61	Q79	06F	NHS Bedfordshire CCG	5	NEUTRAL	0.0352483	0.00454891	0.960198	4.25543e-06
corpus1914	NHS England East	Y61	Q79	06F	NHS Bedfordshire CCG	5	POSITIVE	0.998919	2.20897e-05	0.00105464	4.23736e-06
corpus1915	NHS England East	Y61	Q79	06F	NHS Bedfordshire CCG	5	POSITIVE	0.998534	2.18723e-05	0.00144193	1.81309e-06
corpus1916	NHS England Central Midlands	Y60	Q78	03W	NHS East Leicestershire and Rutland CCG	2	NEGATIVE	0.19777	0.665656	0.135701	0.000873199
corpus1917	NHS England Central Midlands	Y60	Q78	03W	NHS East Leicestershire and Rutland CCG	2	NEUTRAL	0.0377846	0.00722544	0.95494	5.03075e-05
corpus1918	NHS England Central Midlands	Y60	Q78	03W	NHS East Leicestershire and Rutland CCG	5	NEUTRAL	0.475084	0.00414443	0.520754	1.75718e-05
corpus1919	NHS England Central Midlands	Y60	Q78	03W	NHS East Leicestershire and Rutland CCG	1	NEGATIVE	0.00291147	0.98637	0.0107135	4.77612e-06
corpus1920	NHS England Central Midlands	Y60	Q78	03W	NHS East Leicestershire and Rutland CCG	5	POSITIVE	0.974106	0.00018593	0.0257073	1.09587e-06
corpus1921	NHS England Cheshire & Merseyside	Y62	Q75	01F	NHS Halton CCG	5	POSITIVE	0.996887	0.000212188	0.00289971	6.83469e-07
corpus1922	NHS England Cheshire & Merseyside	Y62	Q75	01F	NHS Halton CCG	5	POSITIVE	0.997868	0.000105457	0.00202435	1.9831e-06
corpus1923	NHS England Cheshire & Merseyside	Y62	Q75	01F	NHS Halton CCG	5	POSITIVE	0.998014	7.80233e-05	0.00190688	1.22091e-06
corpus1924	NHS England Cheshire & Merseyside	Y62	Q75	01F	NHS Halton CCG	5	POSITIVE	0.998058	5.2544e-05	0.00188565	3.64028e-06
corpus1925	NHS England Cheshire & Merseyside	Y62	Q75	01F	NHS Halton CCG	5	POSITIVE	0.999411	2.85713e-05	0.000559223	8.75047e-07
corpus1926	NHS England Cheshire & Merseyside	Y62	Q75	01F	NHS Halton CCG	5	POSITIVE	0.997713	0.000181604	0.00210377	1.33533e-06
corpus1927	NHS England Cheshire & Merseyside	Y62	Q75	01F	NHS Halton CCG	5	POSITIVE	0.999011	6.82923e-05	0.000911027	9.31236e-06
corpus1928	NHS England North Midlands	Y60	Q76	04H	NHS Newark & Sherwood CCG	5	POSITIVE	0.742518	0.00195545	0.255519	7.42285e-06
corpus1929	NHS England London	Y56	Q71	07M	NHS Barnet CCG	5	POSITIVE	0.966317	0.00483272	0.028847	3.70771e-06
corpus1930	NHS England West Midlands	Y60	Q77	15E	NHS Birmingham and Solihull CCG	5	POSITIVE	0.748585	0.0326804	0.21873	5.00747e-06
corpus1931	NHS England West Midlands	Y60	Q77	15E	NHS Birmingham and Solihull CCG	5	POSITIVE	0.554176	0.0314913	0.414125	0.000207591
corpus1932	NHS England West Midlands	Y60	Q77	15E	NHS Birmingham and Solihull CCG	5	POSITIVE	0.994696	0.000116106	0.00518682	1.352e-06
corpus1933	NHS England West Midlands	Y60	Q77	15E	NHS Birmingham and Solihull CCG	5	POSITIVE	0.899493	0.000409639	0.100096	1.10962e-06
corpus1934	NHS England West Midlands	Y60	Q77	15E	NHS Birmingham and Solihull CCG	5	NEGATIVE	0.23887	0.686825	0.0742752	2.93381e-05
corpus1935	NHS England West Midlands	Y60	Q77	15E	NHS Birmingham and Solihull CCG	5	POSITIVE	0.532494	0.000577547	0.466922	6.86266e-06
corpus1936	NHS England West Midlands	Y60	Q77	15E	NHS Birmingham and Solihull CCG	5	POSITIVE	0.991778	0.000626859	0.007591	4.17031e-06
corpus1937	NHS England West Midlands	Y60	Q77	15E	NHS Birmingham and Solihull CCG	5	POSITIVE	0.999016	2.30734e-05	0.000959846	1.12919e-06
corpus1938	NHS England West Midlands	Y60	Q77	15E	NHS Birmingham and Solihull CCG	3	NEGATIVE	0.00294534	0.569045	0.42794	6.92859e-05
corpus1939	NHS England West Midlands	Y60	Q77	05T	NHS South Worcestershire CCG	1	POSITIVE	0.916291	0.00383444	0.07986	1.50227e-05
corpus1940	#N/A	#N/A	#N/A	#N/A	#N/A	3	NEGATIVE	0.000448941	0.996673	0.00287726	1.26385e-06
corpus1941	NHS England London	Y56	Q71	07M	NHS Barnet CCG	5	POSITIVE	0.995849	0.000171564	0.00397862	6.80431e-07
corpus1942	NHS England London	Y56	Q71	07M	NHS Barnet CCG	5	POSITIVE	0.982203	4.94799e-05	0.0177445	2.67565e-06
corpus1943	NHS England London	Y56	Q71	07M	NHS Barnet CCG	5	POSITIVE	0.817659	0.000439688	0.181898	3.66536e-06
corpus1944	NHS England London	Y56	Q71	07M	NHS Barnet CCG	5	POSITIVE	0.999498	8.15424e-05	0.000419433	6.51414e-07
corpus1945	NHS England London	Y56	Q71	07M	NHS Barnet CCG	5	POSITIVE	0.988776	0.000293372	0.0109283	2.39429e-06
corpus1946	NHS England London	Y56	Q71	07M	NHS Barnet CCG	5	POSITIVE	0.997094	4.96583e-05	0.00285546	8.82972e-07
corpus1947	NHS England London	Y56	Q71	07M	NHS Barnet CCG	1	NEGATIVE	0.201954	0.775487	0.0225238	3.54158e-05
corpus1948	NHS England London	Y56	Q71	07M	NHS Barnet CCG	5	POSITIVE	0.998896	5.52892e-05	0.00104783	1.0537e-06
corpus1949	NHS England London	Y56	Q71	07M	NHS Barnet CCG	5	POSITIVE	0.997053	3.78091e-05	0.00290775	1.08521e-06
corpus1950	NHS England London	Y56	Q71	07M	NHS Barnet CCG	5	POSITIVE	0.966776	0.000908385	0.0323138	2.13585e-06
corpus1951	NHS England London	Y56	Q71	07M	NHS Barnet CCG	5	POSITIVE	0.988015	0.000108925	0.011875	1.49752e-06
corpus1952	NHS England London	Y56	Q71	07M	NHS Barnet CCG	5	POSITIVE	0.952594	0.00558717	0.0418059	1.31196e-05
corpus1953	NHS England London	Y56	Q71	07M	NHS Barnet CCG	5	POSITIVE	0.999198	2.15022e-05	0.000779316	1.16779e-06
corpus1954	NHS England London	Y56	Q71	07M	NHS Barnet CCG	5	POSITIVE	0.991289	0.000134174	0.00857316	3.25035e-06
corpus1955	NHS England London	Y56	Q71	07M	NHS Barnet CCG	5	POSITIVE	0.994632	0.000107805	0.00525969	8.37513e-07
corpus1956	NHS England London	Y56	Q71	07M	NHS Barnet CCG	5	POSITIVE	0.952594	0.00558717	0.0418059	1.31196e-05
corpus1957	NHS England Greater Manchester	Y62	Q83	00V	NHS Bury CCG	5	POSITIVE	0.904631	0.000644085	0.0947229	2.05027e-06
corpus1958	NHS England Greater Manchester	Y62	Q83	00V	NHS Bury CCG	1	NEGATIVE	0.0464306	0.904894	0.0486693	6.38924e-06
corpus1959	NHS England Greater Manchester	Y62	Q83	00V	NHS Bury CCG	1	NEGATIVE	0.0754606	0.769946	0.154496	9.70288e-05
corpus1960	NHS England Greater Manchester	Y62	Q83	00V	NHS Bury CCG	5	MIXED	0.363268	0.0728893	0.0285981	0.535244
corpus1961	NHS England Greater Manchester	Y62	Q83	00V	NHS Bury CCG	1	POSITIVE	0.997599	0.00142721	0.000680815	0.000292835
corpus1962	NHS England Greater Manchester	Y62	Q83	00V	NHS Bury CCG	1	NEUTRAL	0.0409568	0.289957	0.66905	3.66764e-05
corpus1963	NHS England Greater Manchester	Y62	Q83	00V	NHS Bury CCG	5	POSITIVE	0.990426	7.83183e-05	0.00949439	1.09437e-06
corpus1964	NHS England Greater Manchester	Y62	Q83	00V	NHS Bury CCG	1	NEGATIVE	0.0008042	0.977043	0.0221273	2.49612e-05
corpus1965	NHS England London	Y56	Q71	08Y	NHS West London (Kensington and Chelsea, Queen's Park and Paddington) CCG	5	POSITIVE	0.995896	0.000126118	0.00397724	1.0315e-06
corpus1966	NHS England London	Y56	Q71	08Y	NHS West London (Kensington and Chelsea, Queen's Park and Paddington) CCG	5	POSITIVE	0.966425	0.000152191	0.0334211	1.35656e-06
corpus1967	NHS England London	Y56	Q71	08Y	NHS West London (Kensington and Chelsea, Queen's Park and Paddington) CCG	5	POSITIVE	0.996463	0.000123288	0.0034111	2.37074e-06
corpus1968	NHS England London	Y56	Q71	08Y	NHS West London (Kensington and Chelsea, Queen's Park and Paddington) CCG	5	POSITIVE	0.97452	0.00260883	0.0228649	6.03386e-06
corpus1969	NHS England London	Y56	Q71	08Y	NHS West London (Kensington and Chelsea, Queen's Park and Paddington) CCG	5	POSITIVE	0.996345	6.08153e-05	0.00359241	1.39725e-06
corpus1970	NHS England London	Y56	Q71	08Y	NHS West London (Kensington and Chelsea, Queen's Park and Paddington) CCG	5	POSITIVE	0.997474	7.46301e-05	0.00245068	7.48441e-07
corpus1971	NHS England London	Y56	Q71	08Y	NHS West London (Kensington and Chelsea, Queen's Park and Paddington) CCG	5	POSITIVE	0.999614	2.45904e-05	0.000360787	1.04482e-06
corpus1972	NHS England London	Y56	Q71	08Y	NHS West London (Kensington and Chelsea, Queen's Park and Paddington) CCG	5	POSITIVE	0.996171	0.000111225	0.00371718	6.28166e-07
corpus1973	NHS England London	Y56	Q71	08Y	NHS West London (Kensington and Chelsea, Queen's Park and Paddington) CCG	5	POSITIVE	0.96693	0.000139842	0.0329285	1.40666e-06
corpus1974	NHS England London	Y56	Q71	08Y	NHS West London (Kensington and Chelsea, Queen's Park and Paddington) CCG	1	NEGATIVE	0.0262457	0.627418	0.345121	0.00121545
corpus1975	NHS England Yorkshire & Humber	Y63	Q72	03N	NHS Sheffield CCG	4	POSITIVE	0.998485	6.57582e-05	0.00138949	5.9763e-05
corpus1976	NHS England London	Y56	Q71	07M	NHS Barnet CCG	5	POSITIVE	0.90488	0.0230286	0.071982	0.000109772
corpus1977	NHS England South West South	Y58	Q85	11N	NHS Kernow CCG	5	POSITIVE	0.503269	0.030586	0.466135	9.26651e-06
corpus1978	NHS England Central Midlands	Y60	Q78	04G	NHS Nene CCG	5	POSITIVE	0.986665	0.000105101	0.0132258	4.21464e-06
corpus1979	NHS England West Midlands	Y60	Q77	05A	NHS Coventry and Rugby CCG	5	POSITIVE	0.997807	0.000579853	0.00161137	2.1114e-06
corpus1980	NHS England West Midlands	Y60	Q77	05A	NHS Coventry and Rugby CCG	5	POSITIVE	0.998605	0.000101275	0.00129195	1.43641e-06
corpus1981	NHS England South West South	Y58	Q85	11N	NHS Kernow CCG	5	POSITIVE	0.985841	0.000605962	0.0135478	5.39996e-06
corpus1982	NHS England South West South	Y58	Q85	15N	NHS Devon CCG	1	NEGATIVE	0.0207572	0.95506	0.0171018	0.00708136
corpus1983	NHS England South West South	Y58	Q85	15N	NHS Devon CCG	5	POSITIVE	0.994548	0.00204833	0.00274067	0.000663141
corpus1984	NHS England South West South	Y58	Q85	15N	NHS Devon CCG	5	POSITIVE	0.766938	0.00194672	0.231113	2.46745e-06
corpus1985	NHS England South West South	Y58	Q85	15N	NHS Devon CCG	5	POSITIVE	0.906753	0.000333567	0.0929036	1.01182e-05
corpus1986	NHS England South West South	Y58	Q85	15N	NHS Devon CCG	5	POSITIVE	0.974672	0.00018409	0.0251399	3.6808e-06
corpus1987	NHS England South West South	Y58	Q85	15N	NHS Devon CCG	5	POSITIVE	0.977861	0.000245323	0.0218918	2.00013e-06
corpus1988	NHS England South West South	Y58	Q85	15N	NHS Devon CCG	5	POSITIVE	0.999191	4.31725e-05	0.000765137	9.52751e-07
corpus1989	NHS England South West South	Y58	Q85	15N	NHS Devon CCG	4	POSITIVE	0.928855	0.000742953	0.070398	3.67794e-06
corpus1990	NHS England South West South	Y58	Q85	15N	NHS Devon CCG	2	NEUTRAL	0.0197926	0.21808	0.762011	0.000116895
corpus1991	NHS England South West South	Y58	Q85	15N	NHS Devon CCG	5	POSITIVE	0.987242	5.26931e-05	0.0127005	4.5929e-06
corpus1992	NHS England South West South	Y58	Q85	15N	NHS Devon CCG	5	POSITIVE	0.994557	8.25602e-05	0.00535755	2.59294e-06
corpus1993	NHS England South West South	Y58	Q85	15N	NHS Devon CCG	5	POSITIVE	0.998571	5.73971e-05	0.00136731	4.10764e-06
corpus1994	NHS England South West South	Y58	Q85	15N	NHS Devon CCG	5	POSITIVE	0.988832	6.12717e-05	0.011106	1.1396e-06
corpus1995	NHS England South West South	Y58	Q85	15N	NHS Devon CCG	5	POSITIVE	0.997504	5.61154e-05	0.00243846	1.49793e-06
corpus1996	NHS England South West South	Y58	Q85	15N	NHS Devon CCG	5	POSITIVE	0.994665	0.000143042	0.00519121	9.37523e-07
corpus1997	NHS England South West South	Y58	Q85	15N	NHS Devon CCG	1	POSITIVE	0.507594	0.257307	0.235002	9.72298e-05
corpus1998	NHS England South West South	Y58	Q85	15N	NHS Devon CCG	1	NEGATIVE	0.000298592	0.994698	0.0050006	2.47256e-06
corpus1999	NHS England South West South	Y58	Q85	15N	NHS Devon CCG	5	POSITIVE	0.934926	0.00425172	0.0608147	7.12458e-06
[truncated: 13,801 more rows]
